# Supplementary material for: 40 years of research on eating disorders in domain-specific journals: Bibliometrics, network analysis, and topic modeling
Source: PLoS One. 2022 Dec 15;17(12):e0278981. doi: 10.1371/journal.pone.0278981 (PMC9754234; doi:10.1371/journal.pone.0278981)
Supplement: S1 File — (CSV) [file pone.0278981.s001.csv]

Document	DOI	Year	Local.Citations	Global.Citations
GARNER DM, 1983, INT J EATING DISORD	3.0.CO;2-6" target="_blank">10.1002/1098-108X(198321)2:23.0.CO;2-6	1983	573	3128
COOPER PJ, 1987, INT J EATING DISORD	3.0.CO;2-O" target="_blank">10.1002/1098-108X(198707)6:43.0.CO;2-O	1987	216	1251
HOEK HW, 2003, INT J EATING DISORD	10.1002/eat.10222	2003	157	972
STROBER M, 1997, INT J EATING DISORD	3.0.CO;2-N" target="_blank">10.1002/(SICI)1098-108X(199712)22:43.0.CO;2-N	1997	139	674
SPITZER RL, 1993, INT J EATING DISORD	3.0.CO;2-#" target="_blank">10.1002/1098-108X(199303)13:23.0.CO;2-#	1993	131	668
BERG KC, 2012, INT J EATING DISORD-a	10.1002/eat.20931	2012	126	410
SPITZER RL, 1992, INT J EATING DISORD	3.0.CO;2-S" target="_blank">10.1002/1098-108X(199204)11:33.0.CO;2-S	1992	123	647
VAN STRIEN T, 1986, INT J EATING DISORD-a	3.0.CO;2-T" target="_blank">10.1002/1098-108X(198602)5:23.0.CO;2-T	1986	107	1846
BERKMAN ND, 2007, INT J EATING DISORD	10.1002/eat.20369	2007	79	341
BRYANT-WAUGH RJ, 1996, INT J EATING DISORD	3.0.CO;2-G" target="_blank">10.1002/(SICI)1098-108X(199605)19:43.0.CO;2-G	1996	78	319
VALL E, 2015, INT J EATING DISORD	10.1002/eat.22411	2015	76	158
TREASURE J, 2013, J EATING DISORD	10.1186/2050-2974-1-13	2013	76	237
BLACK CMD, 1996, INT J EATING DISORD	3.0.CO;2-4" target="_blank">10.1002/(SICI)1098-108X(199607)20:13.0.CO;2-4	1996	72	221
BULIK CM, 2007, INT J EATING DISORD-a	10.1002/eat.20367	2007	70	343
RIZVI SL, 2000, INT J EATING DISORD	3.0.CO;2-K" target="_blank">10.1002/1098-108X(200011)28:33.0.CO;2-K	2000	68	185
SERPELL L, 1999, INT J EATING DISORD	3.0.CO;2-D" target="_blank">10.1002/(SICI)1098-108X(199903)25:23.0.CO;2-D	1999	62	245
LUCE KH, 2008, INT J EATING DISORD	10.1002/eat.20504	2008	61	205
CASH TF, 1997, INT J EATING DISORD	3.0.CO;2-J" target="_blank">10.1002/(SICI)1098-108X(199709)22:23.0.CO;2-J	1997	59	498
KEEL PK, 2010, INT J EATING DISORD-a	10.1002/eat.20810	2010	57	219
FICHTER MM, 2006, INT J EATING DISORD	10.1002/eat.20215	2006	57	236
STRIEGEL-MOORE RH, 2000, INT J EATING DISORD	3.0.CO;2-U" target="_blank">10.1002/(SICI)1098-108X(200005)27:43.0.CO;2-U	2000	57	185
ARNOW B, 1995, INT J EATING DISORD	3.0.CO;2-V" target="_blank">10.1002/1098-108X(199507)18:13.0.CO;2-V	1995	55	418
PETERSON CB, 2007, INT J EATING DISORD	10.1002/eat.20373	2007	53	210
KEEL PK, 2005, INT J EATING DISORD	10.1002/eat.20179	2005	53	126
RIEGER E, 2000, INT J EATING DISORD	3.0.CO;2-Y" target="_blank">10.1002/1098-108X(200012)28:43.0.CO;2-Y	2000	53	107
LE GRANGE D, 1992, INT J EATING DISORD	3.0.CO;2-W" target="_blank">10.1002/1098-108X(199212)12:43.0.CO;2-W	1992	52	261
SHROFF H, 2006, INT J EATING DISORD	10.1002/eat.20247	2006	50	183
MARCUS MD, 1990, INT J EATING DISORD	3.0.CO;2-K" target="_blank">10.1002/1098-108X(199001)9:13.0.CO;2-K	1990	50	177
GRILO CM, 2004, INT J EATING DISORD	10.1002/eat.10238	2004	49	170
KLUMP KL, 2009, INT J EATING DISORD	10.1002/eat.20589	2009	48	235
CROW SJ, 2002, INT J EATING DISORD	10.1002/eat.10088	2002	48	171
GROESZ LM, 2002, INT J EATING DISORD	10.1002/eat.10005	2002	48	960
PYLE RL, 1983, INT J EATING DISORD	3.0.CO;2-7" target="_blank">10.1002/1098-108X(198321)2:33.0.CO;2-7	1983	48	238
DONINI LM, 2005, EATING WEIGHT DISORD	10.1007/BF03327537	2005	48	146
WISEMAN CV, 1992, INT J EATING DISORD	3.0.CO;2-T" target="_blank">10.1002/1098-108X(199201)11:13.0.CO;2-T	1992	47	480
KILLEN JD, 1993, INT J EATING DISORD	3.0.CO;2-0" target="_blank">10.1002/1098-108X(199305)13:43.0.CO;2-0	1993	46	201
ZABALA MJ, 2009, EUR EATING DISORD REV	10.1002/erv.925	2009	46	116
GODART NT, 2002, INT J EATING DISORD	10.1002/eat.10096	2002	45	241
PEÃ±AS-LLEDÃ³ E, 2002, INT J EATING DISORD-a-b	10.1002/eat.10042	2002	45	142
EDDY KT, 2002, INT J EATING DISORD	10.1002/eat.10016	2002	45	182
BASTIANI AM, 1995, INT J EATING DISORD	3.0.CO;2-X" target="_blank">10.1002/1098-108X(199503)17:23.0.CO;2-X	1995	45	233
COUTURIER J, 2013, INT J EATING DISORD-a	10.1002/eat.22042	2013	44	169
COUTURIER J, 2006, INT J EATING DISORD	10.1002/eat.20309	2006	44	145
KATZMAN DK, 2005, INT J EATING DISORD	10.1002/eat.20118	2005	44	250
CARTER JC, 2001, INT J EATING DISORD	10.1002/eat.1071	2001	44	111
POLLICE C, 1997, INT J EATING DISORD	3.0.CO;2-W" target="_blank">10.1002/(SICI)1098-108X(1997)21:43.0.CO;2-W	1997	44	217
WILSON GT, 1993, INT J EATING DISORD	3.0.CO;2-T" target="_blank">10.1002/1098-108X(199301)13:13.0.CO;2-T	1993	44	166
MACHADO PPP, 2007, INT J EATING DISORD	10.1002/eat.20358	2007	43	196
THOMPSON JK, 2004, INT J EATING DISORD	10.1002/eat.10257	2004	43	617
LUCE KH, 1999, INT J EATING DISORD	3.0.CO;2-M" target="_blank">10.1002/(SICI)1098-108X(199904)25:33.0.CO;2-M	1999	43	584
HEINBERG LJ, 1995, INT J EATING DISORD	3.0.CO;2-Y" target="_blank">10.1002/1098-108X(199501)17:13.0.CO;2-Y	1995	43	447
GELLER J, 2000, INT J EATING DISORD-a-b	3.0.CO;2-U" target="_blank">10.1002/1098-108X(200007)28:13.0.CO;2-U	2000	42	167
TELCH CF, 1988, INT J EATING DISORD	3.0.CO;2-W" target="_blank">10.1002/1098-108X(198801)7:13.0.CO;2-W	1988	42	164
BULIK CM, 2000, INT J EATING DISORD	3.0.CO;2-G" target="_blank">10.1002/1098-108X(200009)28:23.0.CO;2-G	2000	41	160
ROSEN JC, 1996, INT J EATING DISORD-a	3.0.CO;2-Z" target="_blank">10.1002/(SICI)1098-108X(199611)20:33.0.CO;2-Z	1996	41	230
ROSEN JC, 1990, INT J EATING DISORD	3.0.CO;2-K" target="_blank">10.1002/1098-108X(199009)9:53.0.CO;2-K	1990	41	145
MEYER C, 2011, EUR EATING DISORD REV-a	10.1002/erv.1122	2011	41	106
MAHON J, 2000, EUR EATING DISORD REV	3.0.CO;2-3" target="_blank">10.1002/(SICI)1099-0968(200005)8:33.0.CO;2-3	2000	41	106
CARTER JC, 1997, INT J EATING DISORD	3.0.CO;2-D" target="_blank">10.1002/(SICI)1098-108X(199709)22:23.0.CO;2-D	1997	40	158
MARQUES L, 2011, INT J EATING DISORD	10.1002/eat.20787	2011	39	202
COUTURIER J, 2006, INT J EATING DISORD-a	10.1002/eat.20224	2006	39	92
WILFLEY DE, 2003, INT J EATING DISORD	10.1002/eat.10209	2003	39	198
BECKER AE, 2003, INT J EATING DISORD-a	10.1002/eat.10129	2003	39	119
WILFLEY DE, 2000, INT J EATING DISORD	3.0.CO;2-G" target="_blank">10.1002/(SICI)1098-108X(200004)27:33.0.CO;2-G	2000	39	181
TELCH CF, 1994, INT J EATING DISORD	3.0.CO;2-0" target="_blank">10.1002/1098-108X(199401)15:13.0.CO;2-0	1994	39	197
JOHNSON CL, 1982, INT J EATING DISORD	3.0.CO;2-K" target="_blank">10.1002/1098-108X(198223)2:13.0.CO;2-K	1982	39	181
DONINI LM, 2004, EATING WEIGHT DISORD	10.1007/BF03325060	2004	39	134
STROTHER E, 2012, EATING DISORD	10.1080/10640266.2012.715512	2012	39	157
SWINBOURNE JM, 2007, EUR EATING DISORD REV	10.1002/erv.784	2007	39	194
TREASURE J, 1997, EUR EATING DISORD REV	3.0.CO;2-6" target="_blank">10.1002/(SICI)1099-0968(199706)5:23.0.CO;2-6	1997	39	111
MOND JM, 2004, INT J EATING DISORD	10.1002/eat.20017	2004	38	172
STRIEGEL-MOORE RH, 2000, INT J EATING DISORD-a	3.0.CO;2-1" target="_blank">10.1002/(SICI)1098-108X(200004)27:33.0.CO;2-1	2000	38	136
DE ZWAAN M, 1994, INT J EATING DISORD	3.0.CO;2-6" target="_blank">10.1002/1098-108X(199401)15:13.0.CO;2-6	1994	38	195
ABRAMS KK, 1993, INT J EATING DISORD	3.0.CO;2-Z" target="_blank">10.1002/1098-108X(199307)14:13.0.CO;2-Z	1993	38	253
MOND JM, 2007, INT J EATING DISORD-a	10.1002/eat.20382	2007	37	117
LOCK J, 2006, INT J EATING DISORD	10.1002/eat.20328	2006	37	101
MOND JM, 2006, INT J EATING DISORD	10.1002/eat.20214	2006	37	133
FAIRBURN CG, 2005, INT J EATING DISORD	10.1002/eat.20112	2005	37	166
LEWINSOHN PM, 2002, INT J EATING DISORD	10.1002/eat.10103	2002	37	158
STICE E, 2000, INT J EATING DISORD	3.0.CO;2-D" target="_blank">10.1002/(SICI)1098-108X(200003)27:23.0.CO;2-D	2000	37	179
BENÂ€TOVIM DI, 1989, INT J EATING DISORD	3.0.CO;2-#" target="_blank">10.1002/1098-108X(198911)8:63.0.CO;2-#	1989	37	118
HAIGH R, 2003, EUR EATING DISORD REV	10.1002/erv.487	2003	37	98
KEEL PK, 2011, INT J EATING DISORD	10.1002/eat.20892	2011	36	102
NICHOLLS D, 2000, INT J EATING DISORD	3.0.co;2-%23" target="_blank">10.1002/1098-108x(200011)28:33.0.co;2-%23	2000	36	198
ROSSITER EM, 1993, INT J EATING DISORD	3.0.CO;2-C" target="_blank">10.1002/1098-108X(199305)13:43.0.CO;2-C	1993	36	127
LE GRANGE D, 2014, INT J EATING DISORD-a	10.1002/eat.22221	2014	35	81
WONDERLICH SA, 2009, INT J EATING DISORD	10.1002/eat.20719	2009	35	182
ADKINS EC, 2005, INT J EATING DISORD	10.1002/eat.20140	2005	35	122
AGRAS WS, 2004, INT J EATING DISORD	10.1002/eat.10261	2004	35	131
KEEL PK, 2001, INT J EATING DISORD-a	10.1002/eat.1021	2001	35	90
COOPER PJ, 1993, INT J EATING DISORD	3.0.CO;2-W" target="_blank">10.1002/1098-108X(199305)13:43.0.CO;2-W	1993	35	144
DOYLE PM, 2010, INT J EATING DISORD	10.1002/eat.20764	2010	34	96
LOPEZ C, 2008, INT J EATING DISORD	10.1002/eat.20478	2008	34	134
SHAPIRO JR, 2007, INT J EATING DISORD	10.1002/eat.20372	2007	34	242
REAS DL, 2002, INT J EATING DISORD	10.1002/eat.10012	2002	34	176
CRAGO M, 1996, INT J EATING DISORD	3.0.CO;2-N" target="_blank">10.1002/(SICI)1098-108X(199604)19:33.0.CO;2-N	1996	34	239
STRIEGELÂ€MOORE RH, 1989, INT J EATING DISORD	3.0.CO;2-A" target="_blank">10.1002/1098-108X(198909)8:53.0.CO;2-A	1989	34	203
STRIEGEL-MOORE RH, 2009, INT J EATING DISORD	10.1002/eat.20625	2009	33	257
HEPWORTH N, 2007, INT J EATING DISORD	10.1002/eat.20402	2007	33	110
CACHELIN FM, 2006, INT J EATING DISORD	10.1002/eat.20213	2006	33	118
ENGEL SG, 2006, INT J EATING DISORD	10.1002/eat.20200	2006	33	106
SHAFRAN R, 2004, INT J EATING DISORD	10.1002/eat.10228	2004	33	170
RIEGER E, 2002, INT J EATING DISORD	10.1002/eat.10072	2002	33	186
SMOLAK L, 2000, INT J EATING DISORD	3.0.CO;2-Y" target="_blank">10.1002/(SICI)1098-108X(200005)27:43.0.CO;2-Y	2000	33	354
SMOLAK L, 1994, INT J EATING DISORD	3.0.CO;2-U" target="_blank">10.1002/1098-108X(199411)16:33.0.CO;2-U	1994	33	133
NICELY TA, 2014, J EATING DISORD	10.1186/s40337-014-0021-3	2014	33	93
NORRIS ML, 2014, INT J EATING DISORD	10.1002/eat.22217	2014	32	86
DANNER UN, 2012, INT J EATING DISORD	10.1002/eat.22007	2012	32	88
WILDES JE, 2010, INT J EATING DISORD	10.1002/eat.20730	2010	32	145
CACHELIN FM, 2001, INT J EATING DISORD	10.1002/eat.1084	2001	32	111
WISEMAN CV, 2001, INT J EATING DISORD	10.1002/eat.1055	2001	32	101
PRATT EM, 1998, INT J EATING DISORD	3.0.CO;2-Q" target="_blank">10.1002/(SICI)1098-108X(199811)24:33.0.CO;2-Q	1998	32	95
BREWERTON TD, 1995, INT J EATING DISORD	3.0.CO;2-0" target="_blank">10.1002/1098-108X(199505)17:43.0.CO;2-0	1995	32	118
SHISSLAK CM, 1995, INT J EATING DISORD	3.0.CO;2-E" target="_blank">10.1002/1098-108X(199511)18:33.0.CO;2-E	1995	32	233
SCHOEMAKER C, 1994, INT J EATING DISORD	10.1002/eat.2260150409	1994	32	189
CONNORS ME, 1993, INT J EATING DISORD	3.0.CO;2-P" target="_blank">10.1002/1098-108X(199301)13:13.0.CO;2-P	1993	32	140
COLLINS ME, 1991, INT J EATING DISORD	3.0.CO;2-D" target="_blank">10.1002/1098-108X(199103)10:23.0.CO;2-D	1991	32	457
SMINK FRE, 2014, INT J EATING DISORD	10.1002/eat.22316	2014	31	162
GEARHARDT AN, 2012, INT J EATING DISORD	10.1002/eat.20957	2012	31	249
ATTIA E, 2009, INT J EATING DISORD	10.1002/eat.20720	2009	31	107
KYRIACOU O, 2008, INT J EATING DISORD	10.1002/eat.20488	2008	31	104
TOZZI F, 2003, INT J EATING DISORD	10.1002/eat.10120	2003	31	136
MORGAN CM, 2002, INT J EATING DISORD	10.1002/eat.10038	2002	31	149
KAHN C, 2001, INT J EATING DISORD	10.1002/eat.1080	2001	31	86
STRIEGEL-MOORE RH, 2001, INT J EATING DISORD-a	3.0.CO;2-8" target="_blank">10.1002/1098-108X(200103)29:23.0.CO;2-8	2001	31	110
BULIK CM, 2000, INT J EATING DISORD-a	3.0.CO;2-Q" target="_blank">10.1002/(SICI)1098-108X(200001)27:13.0.CO;2-Q	2000	31	250
TILLER JM, 1997, INT J EATING DISORD	3.0.CO;2-4" target="_blank">10.1002/(SICI)1098-108X(199701)21:13.0.CO;2-4	1997	31	132
BEUMONT PJV, 1994, INT J EATING DISORD-a	3.0.CO;2-K" target="_blank">10.1002/1098-108X(199401)15:13.0.CO;2-K	1994	31	129
THOMPSON JK, 1991, INT J EATING DISORD	3.0.CO;2-K" target="_blank">10.1002/1098-108X(199109)10:53.0.CO;2-K	1991	31	256
GELLER J, 2004, EATING DISORD	10.1080/10640260490490438	2004	31	73
WAXMAN SE, 2009, EUR EATING DISORD REV	10.1002/erv.952	2009	31	141
WOLFE BE, 2009, INT J EATING DISORD	10.1002/eat.20728	2009	30	146
SMYTH J, 2001, INT J EATING DISORD	10.1002/eat.1057	2001	30	100
HERZOG DB, 2000, INT J EATING DISORD	3.0.CO;2-X" target="_blank">10.1002/(SICI)1098-108X(200007)28:13.0.CO;2-X	2000	30	223
NIEGO SH, 1997, INT J EATING DISORD	3.0.CO;2-I" target="_blank">10.1002/(SICI)1098-108X(199711)22:33.0.CO;2-I	1997	30	82
TELCH CF, 1996, INT J EATING DISORD	3.0.CO;2-L" target="_blank">10.1002/(SICI)1098-108X(199611)20:33.0.CO;2-L	1996	30	147
MARCUS MD, 1992, INT J EATING DISORD	3.0.CO;2-W" target="_blank">10.1002/1098-108X(199211)12:33.0.CO;2-W	1992	30	108
STROBER M, 1990, INT J EATING DISORD	3.0.CO;2-7" target="_blank">10.1002/1098-108X(199005)9:33.0.CO;2-7	1990	30	159
TERENCE WILSON G, 1989, INT J EATING DISORD	3.0.CO;2-V" target="_blank">10.1002/1098-108X(198903)8:23.0.CO;2-V	1989	30	142
VAN STRIEN T, 1986, INT J EATING DISORD	3.0.CO;2-6" target="_blank">10.1002/1098-108X(198605)5:43.0.CO;2-6	1986	30	248
AKSOYDAN E, 2009, EATING WEIGHT DISORD	10.1007/BF03327792	2009	30	67
TANOFSKY-KRAFF M, 2009, INT J EATING DISORD	10.1002/eat.20580	2009	29	154
WILFLEY DE, 2007, INT J EATING DISORD	10.1002/eat.20436	2007	29	133
MASHEB RM, 2006, INT J EATING DISORD-a	10.1002/eat.20221	2006	29	193
STROBER M, 2004, INT J EATING DISORD-a	10.1002/eat.20029	2004	29	112
ZIPFEL S, 2002, INT J EATING DISORD	10.1002/eat.10009	2002	29	116
SMOLAK L, 1999, INT J EATING DISORD	3.0.CO;2-V" target="_blank">10.1002/(SICI)1098-108X(199904)25:33.0.CO;2-V	1999	29	209
STRIEGEL-MOORE RH, 1998, INT J EATING DISORD	3.0.CO;2-3" target="_blank">10.1002/(SICI)1098-108X(199801)23:13.0.CO;2-3	1998	29	131
TOBIN DL, 1997, INT J EATING DISORD	3.0.CO;2-X" target="_blank">10.1002/(SICI)1098-108X(199709)22:23.0.CO;2-X	1997	29	67
SPURRELL EB, 1997, INT J EATING DISORD	3.0.CO;2-2" target="_blank">10.1002/(SICI)1098-108X(199701)21:13.0.CO;2-2	1997	29	115
VANDERLINDEN J, 1993, INT J EATING DISORD	3.0.CO;2-9" target="_blank">10.1002/1098-108X(199303)13:23.0.CO;2-9	1993	29	132
FICHTER MM, 1993, INT J EATING DISORD	3.0.CO;2-3" target="_blank">10.1002/1098-108X(199307)14:13.0.CO;2-3	1993	29	93
FAIRBURN CG, 1986, INT J EATING DISORD	3.0.CO;2-Z" target="_blank">10.1002/1098-108X(198603)5:33.0.CO;2-Z	1986	29	91
TARANIS L, 2011, EUR EATING DISORD REV	10.1002/erv.1108	2011	29	92
KEEL PK, 2009, INT J EATING DISORD	10.1002/eat.20718	2009	28	67
LUND BC, 2009, INT J EATING DISORD	10.1002/eat.20634	2009	28	63
BROWNLEY KA, 2007, INT J EATING DISORD	10.1002/eat.20370	2007	28	207
STEWART M-C, 2006, INT J EATING DISORD	10.1002/eat.20262	2006	28	92
FICHTER MM, 1999, INT J EATING DISORD	3.0.CO;2-7" target="_blank">10.1002/(SICI)1098-108X(199912)26:43.0.CO;2-7	1999	28	125
OGG EC, 1997, INT J EATING DISORD	3.0.CO;2-D" target="_blank">10.1002/(SICI)1098-108X(199707)22:13.0.CO;2-D	1997	28	89
HEBEBRAND J, 1996, INT J EATING DISORD	3.0.CO;2-K" target="_blank">10.1002/(SICI)1098-108X(199605)19:43.0.CO;2-K	1996	28	144
BULIK CM, 1995, INT J EATING DISORD	3.0.CO;2-V" target="_blank">10.1002/1098-108X(199504)17:33.0.CO;2-V	1995	28	140
GARFINKEL PE, 2001, EATING WEIGHT DISORD		2001	28	101
TURNER H, 2004, EUR EATING DISORD REV	10.1002/erv.552	2004	28	129
DEJONG H, 2012, INT J EATING DISORD	10.1002/eat.20956	2012	27	88
STRIEGEL RH, 2012, INT J EATING DISORD-a	10.1002/eat.20962	2012	27	103
BRYANT-WAUGH R, 2010, INT J EATING DISORD	10.1002/eat.20795	2010	27	181
GRILO CM, 2009, INT J EATING DISORD	10.1002/eat.20599	2009	27	179
LE GRANGE D, 2006, INT J EATING DISORD	10.1002/eat.20304	2006	27	71
MOND J, 2006, INT J EATING DISORD-a	10.1002/eat.20265	2006	27	104
BIRMINGHAM CL, 2005, INT J EATING DISORD	10.1002/eat.20164	2005	27	201
MARCUS MD, 2003, INT J EATING DISORD	10.1002/eat.10205	2003	27	165
FELD R, 2001, INT J EATING DISORD	10.1002/eat.1035	2001	27	109
SING L, 2000, INT J EATING DISORD	3.0.CO;2-2" target="_blank">10.1002/(SICI)1098-108X(200004)27:33.0.CO;2-2	2000	27	213
RIEGER E, 1998, INT J EATING DISORD	3.0.CO;2-W" target="_blank">10.1002/(SICI)1098-108X(199803)23:23.0.CO;2-W	1998	27	122
TROOP NA, 1998, INT J EATING DISORD	3.0.CO;2-D" target="_blank">10.1002/(SICI)1098-108X(199809)24:23.0.CO;2-D	1998	27	104
BENÂ€TOVIM DI, 1991, INT J EATING DISORD	3.0.CO;2-M" target="_blank">10.1002/1098-108X(199109)10:53.0.CO;2-M	1991	27	92
GRAY JJ, 1987, INT J EATING DISORD	3.0.CO;2-U" target="_blank">10.1002/1098-108X(198711)6:63.0.CO;2-U	1987	27	142
RAMACCIOTTI CE, 2011, EATING WEIGHT DISORD	10.1007/BF03325318	2011	27	76
RICCA V, 2001, EATING WEIGHT DISORD	10.1007/BF03339765	2001	27	106
VALBAK K, 2001, EUR EATING DISORD REV	10.1002/erv.390	2001	27	72
LINARDON J, 2016, INT J EATING DISORD	10.1002/eat.22595	2016	26	41
LE GRANGE D, 2010, INT J EATING DISORD	10.1002/eat.20751	2010	26	149
WILLIAMSON DA, 2005, INT J EATING DISORD	10.1002/eat.20074	2005	26	83
STRIEGEL-MOOREL RH, 2003, INT J EATING DISORD	10.1002/eat.10202	2003	26	173
FASSINO S, 2002, INT J EATING DISORD	10.1002/eat.10099	2002	26	166
WALLER G, 2000, INT J EATING DISORD	3.0.CO;2-1" target="_blank">10.1002/1098-108X(200009)28:23.0.CO;2-1	2000	26	129
BRAUN DL, 1999, INT J EATING DISORD	3.0.CO;2-B" target="_blank">10.1002/(SICI)1098-108X(199905)25:43.0.CO;2-B	1999	26	142
STROBER M, 1999, INT J EATING DISORD	3.0.CO;2-1" target="_blank">10.1002/(SICI)1098-108X(199903)25:23.0.CO;2-1	1999	26	72
STEINHAUSEN HÂ€C, 1993, INT J EATING DISORD-a-b	3.0.CO;2-7" target="_blank">10.1002/1098-108X(199312)14:43.0.CO;2-7	1993	26	75
FABIAN LJ, 1989, INT J EATING DISORD	3.0.CO;2-9" target="_blank">10.1002/1098-108X(198901)8:13.0.CO;2-9	1989	26	189
LINGSWILER VM, 1989, INT J EATING DISORD	3.0.CO;2-O" target="_blank">10.1002/1098-108X(198909)8:53.0.CO;2-O	1989	26	110
LANG K, 2014, INT J EATING DISORD	10.1002/eat.22235	2014	25	75
WONDERLICH S, 2012, INT J EATING DISORD	10.1002/eat.20978	2012	25	75
WALSH BT, 2009, INT J EATING DISORD	10.1002/eat.20722	2009	25	61
STROBER M, 2007, INT J EATING DISORD	10.1002/eat.20429	2007	25	97
BARDONE-CONE AM, 2007, INT J EATING DISORD	10.1002/eat.20396	2007	25	136
HILBERT A, 2007, INT J EATING DISORD	10.1002/eat.20401	2007	25	122
COUTURIER JL, 2006, INT J EATING DISORD	10.1002/eat.20241	2006	25	71
BINFORD RB, 2005, INT J EATING DISORD	10.1002/eat.20167	2005	25	62
RUSSELL CJ, 2002, INT J EATING DISORD	10.1002/eat.10036	2002	25	187
REAS DL, 2000, INT J EATING DISORD	3.0.CO;2-Y" target="_blank">10.1002/(SICI)1098-108X(200005)27:43.0.CO;2-Y	2000	25	76
LEE AM, 1996, INT J EATING DISORD	3.0.CO;2-D" target="_blank">10.1002/(SICI)1098-108X(199609)20:23.0.CO;2-D	1996	25	103
THOMPSON JK, 1995, INT J EATING DISORD	3.0.CO;2-D" target="_blank">10.1002/1098-108X(199511)18:33.0.CO;2-D	1995	25	279
KUEHNEL RH, 1994, INT J EATING DISORD	10.1002/eat.2260150403	1994	25	117
GOLDFEIN JA, 1993, INT J EATING DISORD	3.0.CO;2-H" target="_blank">10.1002/1098-108X(199312)14:43.0.CO;2-H	1993	25	104
HSU LKG, 1991, INT J EATING DISORD	3.0.CO;2-I" target="_blank">10.1002/1098-108X(199101)10:13.0.CO;2-I	1991	25	121
COOPER Z, 1987, INT J EATING DISORD	3.0.CO;2-9" target="_blank">10.1002/1098-108X(198701)6:13.0.CO;2-9	1987	25	848
HERRANZ VALERA J, 2014, EATING WEIGHT DISORD	10.1007/s40519-014-0131-6	2014	25	54
MACHADO PPP, 2014, EUR EATING DISORD REV	10.1002/erv.2318	2014	25	81
LE GRANGE D, 2001, EUR EATING DISORD REV	10.1002/erv.409	2001	25	65
ALI K, 2017, INT J EATING DISORD	10.1002/eat.22598	2017	24	59
STICE E, 2013, INT J EATING DISORD	10.1002/eat.22105	2013	24	108
BRATLAND-SANDA S, 2010, INT J EATING DISORD	10.1002/eat.20769	2010	24	80
WALLIER J, 2009, INT J EATING DISORD	10.1002/eat.20609	2009	24	55
LATNER JD, 2008, INT J EATING DISORD	10.1002/eat.20465	2008	24	89
STEINHAUSEN H-C, 2008, INT J EATING DISORD	10.1002/eat.20414	2008	24	88
CASTRO-FORNIELES J, 2007, INT J EATING DISORD-a	10.1002/eat.20340	2007	24	47
WAGNER A, 2006, INT J EATING DISORD	10.1002/eat.20251	2006	24	131
REAS DL, 2005, INT J EATING DISORD	10.1002/eat.20092	2005	24	75
HOLLIDAY J, 2005, INT J EATING DISORD	10.1002/eat.20056	2005	24	87
JACOBI C, 2004, INT J EATING DISORD	10.1002/eat.20048	2004	24	104
COHANE GH, 2001, INT J EATING DISORD	10.1002/eat.1033	2001	24	324
JOHNSON WG, 1999, INT J EATING DISORD	3.0.CO;2-M" target="_blank">10.1002/(SICI)1098-108X(199911)26:33.0.CO;2-M	1999	24	95
FITZGIBBON ML, 1998, INT J EATING DISORD	3.0.CO;2-0" target="_blank">10.1002/(SICI)1098-108X(199807)24:13.0.CO;2-0	1998	24	121
VAN FURTH EF, 1996, INT J EATING DISORD	3.0.CO;2-7" target="_blank">10.1002/(SICI)1098-108X(199607)20:13.0.CO;2-7	1996	24	137
ELDREDGE KL, 1996, INT J EATING DISORD-a	3.0.CO;2-T" target="_blank">10.1002/(SICI)1098-108X(199601)19:13.0.CO;2-T	1996	24	131
GREENO CG, 1995, INT J EATING DISORD	3.0.CO;2-V" target="_blank">10.1002/1098-108X(199503)17:23.0.CO;2-V	1995	24	121
DARE C, 1994, INT J EATING DISORD	3.0.CO;2-X" target="_blank">10.1002/1098-108X(199411)16:33.0.CO;2-X	1994	24	100
GARNER DM, 1990, INT J EATING DISORD	3.0.CO;2-1" target="_blank">10.1002/1098-108X(199001)9:13.0.CO;2-1	1990	24	72
GROSS J, 1988, INT J EATING DISORD	3.0.CO;2-Q" target="_blank">10.1002/1098-108X(198801)7:13.0.CO;2-Q	1988	24	102
BREWERTON TD, 2007, EATING DISORD	10.1080/10640260701454311	2007	24	156
PETTERSEN G, 2002, EATING DISORD	10.1002/erv.425	2002	24	73
TCHANTURIA K, 2014, EUR EATING DISORD REV	10.1002/erv.2326	2014	24	87
BAUER S, 2005, EUR EATING DISORD REV	10.1002/erv.637	2005	24	80
KAZDIN AE, 2017, INT J EATING DISORD	10.1002/eat.22670	2017	23	54
BECKER AE, 2009, INT J EATING DISORD	10.1002/eat.20727	2009	23	79
SEPULVEDA AR, 2008, INT J EATING DISORD	10.1002/eat.20502	2008	23	51
ALEGRIA M, 2007, INT J EATING DISORD	10.1002/eat.20406	2007	23	136
TANOFSKY-KRAFF M, 2005, INT J EATING DISORD	10.1002/eat.20158	2005	23	103
WEGNER KE, 2002, INT J EATING DISORD	10.1002/eat.10086	2002	23	113
RIEGER E, 2002, INT J EATING DISORD-a	10.1002/eat.10056	2002	23	70
STICE E, 2001, INT J EATING DISORD	10.1002/eat.1050	2001	23	126
STICE E, 2001, INT J EATING DISORD-a	10.1002/eat.1016	2001	23	128
TANOFSKY MB, 1997, INT J EATING DISORD	3.0.CO;2-3" target="_blank">10.1002/(SICI)1098-108X(199701)21:13.0.CO;2-3	1997	23	94
LEVINE MP, 1994, INT J EATING DISORD	3.0.CO;2-Q" target="_blank">10.1002/1098-108X(199401)15:13.0.CO;2-Q	1994	23	160
FAIRBURN CG, 1991, INT J EATING DISORD	3.0.CO;2-R" target="_blank">10.1002/1098-108X(199107)10:43.0.CO;2-R	1991	23	83
RACITI MC, 1987, INT J EATING DISORD	3.0.CO;2-C" target="_blank">10.1002/1098-108X(198707)6:43.0.CO;2-C	1987	23	100
STRIEGELÂ€MOORE R, 1986, INT J EATING DISORD	3.0.CO;2-0" target="_blank">10.1002/1098-108X(198607)5:53.0.CO;2-0	1986	23	115
STROBER M, 1981, INT J EATING DISORD	3.0.CO;2-9" target="_blank">10.1002/1098-108X(198123)1:13.0.CO;2-9	1981	23	141
GRANERO R, 2014, EUR EATING DISORD REV	10.1002/erv.2311	2014	23	72
BAUER S, 2013, INT J EATING DISORD	10.1002/eat.22109	2013	22	73
MACHADO PPP, 2013, INT J EATING DISORD	10.1002/eat.22040	2013	22	73
WADE TD, 2008, INT J EATING DISORD	10.1002/eat.20526	2008	22	77
BEWELL CV, 2008, INT J EATING DISORD	10.1002/eat.20513	2008	22	57
NORRIS ML, 2006, INT J EATING DISORD	10.1002/eat.20305	2006	22	152
STEINGLASS J, 2006, INT J EATING DISORD	10.1002/eat.20244	2006	22	96
POPE JR HG, 1999, INT J EATING DISORD	3.0.CO;2-D" target="_blank">10.1002/(SICI)1098-108X(199907)26:13.0.CO;2-D	1999	22	356
KENT A, 1999, INT J EATING DISORD	3.0.CO;2-F" target="_blank">10.1002/(SICI)1098-108X(199903)25:23.0.CO;2-F	1999	22	135
WINZELBERG AJ, 1998, INT J EATING DISORD	3.0.CO;2-J" target="_blank">10.1002/(SICI)1098-108X(199812)24:43.0.CO;2-J	1998	22	86
HAY P, 1998, INT J EATING DISORD-a	3.0.CO;2-Q" target="_blank">10.1002/(SICI)1098-108X(199801)23:13.0.CO;2-Q	1998	22	101
BEUMONT P, 1988, INT J EATING DISORD	3.0.CO;2-R" target="_blank">10.1002/1098-108X(198805)7:33.0.CO;2-R	1988	22	92
ALVARENGA MDS, 2012, EATING WEIGHT DISORD	10.1007/BF03325325	2012	22	54
BELL L, 2003, EAT WEIGHT DISORD	10.1007/BF03325011	2003	22	61
CATTARIN JA, 1994, EATING DISORD	10.1080/10640269408249107	1994	22	220
GELLER J, 2001, EUR EATING DISORD REV	10.1002/erv.443	2001	22	65
GRILO CM, 2015, INT J EATING DISORD	10.1002/eat.22358	2015	21	61
SHOMAKER LB, 2010, INT J EATING DISORD	10.1002/eat.20767	2010	21	95
HILL LS, 2010, INT J EATING DISORD	10.1002/eat.20679	2010	21	117
KEEL PK, 2007, INT J EATING DISORD	10.1002/eat.20453	2007	21	54
MCHUGH MD, 2007, INT J EATING DISORD	10.1002/eat.20425	2007	21	49
PINHEIRO AP, 2007, INT J EATING DISORD	10.1002/eat.20388	2007	21	94
SHAFRAN R, 2007, INT J EATING DISORD	10.1002/eat.20375	2007	21	146
STICE E, 2003, INT J EATING DISORD-a	10.1002/eat.10109	2003	21	134
DECALUWÃ© V, 2003, INT J EATING DISORD	10.1002/eat.10110	2003	21	142
TYRKA AR, 2002, INT J EATING DISORD	10.1002/eat.10094	2002	21	82
HADIGAN CM, 2000, INT J EATING DISORD	3.0.CO;2-G" target="_blank">10.1002/1098-108X(200011)28:33.0.CO;2-G	2000	21	109
KINZL JF, 1999, INT J EATING DISORD	3.0.CO;2-8" target="_blank">10.1002/(SICI)1098-108X(199904)25:33.0.CO;2-8	1999	21	66
NEUMÃ¤RKER K-J, 1997, INT J EATING DISORD	3.0.CO;2-O" target="_blank">10.1002/(SICI)1098-108X(199704)21:33.0.CO;2-O	1997	21	152
DANSKY BS, 1997, INT J EATING DISORD	3.0.CO;2-N" target="_blank">10.1002/(SICI)1098-108X(199704)21:33.0.CO;2-N	1997	21	159
FRENCH SA, 1996, INT J EATING DISORD	3.0.CO;2-Q" target="_blank">10.1002/(SICI)1098-108X(199603)19:23.0.CO;2-Q	1996	21	193
GEORGE HSU LK, 1996, INT J EATING DISORD	3.0.CO;2-Y" target="_blank">10.1002/(SICI)1098-108X(199601)19:13.0.CO;2-Y	1996	21	180
REZAUL I, 1996, INT J EATING DISORD	3.0.CO;2-V" target="_blank">10.1002/(SICI)1098-108X(199601)19:13.0.CO;2-V	1996	21	40
KILLEN JD, 1994, INT J EATING DISORD	10.1002/eat.2260150406	1994	21	107
PERPIÃ±Ã¡ C, 1993, INT J EATING DISORD	3.0.CO;2-G" target="_blank">10.1002/1098-108X(199311)14:33.0.CO;2-G	1993	21	94
NIELSEN S, 1992, INT J EATING DISORD	3.0.CO;2-2" target="_blank">10.1002/1098-108X(199201)11:13.0.CO;2-2	1992	21	36
SMITH JE, 1991, INT J EATING DISORD	3.0.CO;2-S" target="_blank">10.1002/1098-108X(199103)10:23.0.CO;2-S	1991	21	101
SHORE RA, 1990, INT J EATING DISORD	3.0.CO;2-9" target="_blank">10.1002/1098-108X(199003)9:23.0.CO;2-9	1990	21	150
GANLEY RM, 1989, INT J EATING DISORD	3.0.CO;2-C" target="_blank">10.1002/1098-108X(198905)8:33.0.CO;2-C	1989	21	195
PIRAN N, 1988, INT J EATING DISORD	3.0.CO;2-H" target="_blank">10.1002/1098-108X(198809)7:53.0.CO;2-H	1988	21	91
CUZZOLARO M, 2006, EATING WEIGHT DISORD	10.1007/BF03327738	2006	21	104
CALOGERO RM, 2004, EATING DISORD	10.1080/10640260490521352	2004	21	73
PROBST M, 1995, EATING DISORD	10.1080/10640269508249156	1995	21	155
BRAVENDER T, 2010, EUR EATING DISORD REV	10.1002/erv.994	2010	21	87
TREASURE J, 2008, EUR EATING DISORD REV	10.1002/erv.859	2008	21	56
COCKELL SJ, 2002, EUR EATING DISORD REV	10.1002/erv.463	2002	21	56
HAY P, 2013, INT J EATING DISORD	10.1002/eat.22103	2013	20	149
GUEGUEN J, 2012, INT J EATING DISORD	10.1002/eat.20987	2012	20	59
WALLER G, 2012, INT J EATING DISORD	10.1002/eat.20900	2012	20	57
ALLISON KC, 2010, INT J EATING DISORD	10.1002/eat.20693	2010	20	186
VOCKS S, 2010, INT J EATING DISORD	10.1002/eat.20696	2010	20	164
WILSON GT, 2009, INT J EATING DISORD	10.1002/eat.20726	2009	20	96
ENGEL SG, 2009, INT J EATING DISORD	10.1002/eat.20602	2009	20	82
KYRIACOU O, 2008, INT J EATING DISORD-a	10.1002/eat.20469	2008	20	74
ROCKERT W, 2007, INT J EATING DISORD	10.1002/eat.20482	2007	20	46
MITCHELL JE, 2007, INT J EATING DISORD	10.1002/eat.20459	2007	20	58
NIEGO SH, 2007, INT J EATING DISORD	10.1002/eat.20376	2007	20	166
FELDMAN MB, 2007, INT J EATING DISORD-a	10.1002/eat.20360	2007	20	166
PEREIRA T, 2006, INT J EATING DISORD	10.1002/eat.20303	2006	20	84
ROSVAL L, 2006, INT J EATING DISORD	10.1002/eat.20296	2006	20	145
KEEL PK, 2005, INT J EATING DISORD-a	10.1002/eat.20168	2005	20	92
BYDLOWSKI S, 2005, INT J EATING DISORD	10.1002/eat.20132	2005	20	216
FIELD AE, 2004, INT J EATING DISORD	10.1002/eat.10220	2004	20	71
FISCHER S, 2003, INT J EATING DISORD	10.1002/eat.10165	2003	20	146
NOBAKHT M, 2000, INT J EATING DISORD	3.0.CO;2-L" target="_blank">10.1002/1098-108X(200011)28:33.0.CO;2-L	2000	20	116
THIEN V, 2000, INT J EATING DISORD	3.0.CO;2-V" target="_blank">10.1002/(SICI)1098-108X(200007)28:13.0.CO;2-V	2000	20	60
AGRAS S, 1999, INT J EATING DISORD	3.0.CO;2-Z" target="_blank">10.1002/(SICI)1098-108X(199904)25:33.0.CO;2-Z	1999	20	122
LEE S, 1998, INT J EATING DISORD	3.0.CO;2-H" target="_blank">10.1002/(SICI)1098-108X(199803)23:23.0.CO;2-H	1998	20	58
STORY M, 1995, INT J EATING DISORD	3.0.CO;2-Q" target="_blank">10.1002/1098-108X(199509)18:23.0.CO;2-Q	1995	20	237
BREWERTON TD, 1993, INT J EATING DISORD	3.0.CO;2-P" target="_blank">10.1002/1098-108X(199309)14:23.0.CO;2-P	1993	20	125
WERTHEIM EH, 1992, INT J EATING DISORD	3.0.CO;2-G" target="_blank">10.1002/1098-108X(199209)12:23.0.CO;2-G	1992	20	92
BUNNELL DW, 1990, INT J EATING DISORD	3.0.CO;2-Z" target="_blank">10.1002/1098-108X(199005)9:33.0.CO;2-Z	1990	20	81
FINN SE, 1986, INT J EATING DISORD	3.0.CO;2-I" target="_blank">10.1002/1098-108X(198609)5:63.0.CO;2-I	1986	20	63
HAY P, 2017, J EATING DISORD	10.1186/s40337-017-0149-z	2017	20	54
MITCHISON D, 2015, J EATING DISORD	10.1186/s40337-015-0058-y	2015	20	82
SEGURA-GARCIA C, 2015, EATING WEIGHT DISORD	10.1007/s40519-014-0171-y	2015	20	51
BRYTEK-MATERA A, 2014, EATING WEIGHT DISORD-a	10.1007/s40519-014-0100-0	2014	20	45
VARGA M, 2013, EATING WEIGHT DISORD	10.1007/s40519-013-0026-y	2013	20	59
EVANS EJ, 2011, EATING DISORD	10.1080/10640266.2011.566152	2011	20	53
DE LA RIE SM, 2005, EATING DISORD	10.1080/10640260591005236	2005	20	51
RIENECKE RD, 2016, EUR EATING DISORD REV	10.1002/erv.2389	2016	20	37
TREASURE J, 2012, EUR EATING DISORD REV-a	10.1002/erv.2181	2012	20	63
VILLAREJO C, 2012, EUR EATING DISORD REV	10.1002/erv.2166	2012	20	91
FITTIG E, 2008, EUR EATING DISORD REV	10.1002/erv.883	2008	20	49
TREASURE J, 2007, EUR EATING DISORD REV	10.1002/erv.758	2007	20	72
TCHANTURIA K, 2013, INT J EATING DISORD	10.1002/eat.22106	2013	19	80
BYRNE SM, 2010, INT J EATING DISORD	10.1002/eat.20681	2010	19	46
TAYLOR JY, 2007, INT J EATING DISORD	10.1002/eat.20451	2007	19	86
STEIN RI, 2007, INT J EATING DISORD	10.1002/eat.20352	2007	19	157
MEEHAN KG, 2006, INT J EATING DISORD	10.1002/eat.20337	2006	19	55
NORDBÃ¸ RHS, 2006, INT J EATING DISORD	10.1002/eat.20276	2006	19	88
VANSTEENKISTE M, 2005, INT J EATING DISORD	10.1002/eat.20099	2005	19	68
TCHANTURIA K, 2005, INT J EATING DISORD	10.1002/eat.20119	2005	19	119
KUCHARSKA-PIETURA K, 2004, INT J EATING DISORD	10.1002/eat.10219	2004	19	138
HALMI KA, 2003, INT J EATING DISORD	10.1002/eat.10138	2003	19	113
SERPELL L, 2002, INT J EATING DISORD	10.1002/eat.10076	2002	19	60
SMOLAK L, 2002, INT J EATING DISORD	10.1002/eat.10008	2002	19	167
KALARCHIAN MA, 2000, INT J EATING DISORD	3.0.CO;2-2" target="_blank">10.1002/1098-108X(200012)28:43.0.CO;2-2	2000	19	110
POWERS PS, 1999, INT J EATING DISORD	3.0.CO;2-G" target="_blank">10.1002/(SICI)1098-108X(199904)25:33.0.CO;2-G	1999	19	181
CACHELIN FM, 1999, INT J EATING DISORD	3.0.CO;2-3" target="_blank">10.1002/(SICI)1098-108X(199901)25:13.0.CO;2-3	1999	19	79
DAVIS C, 1999, INT J EATING DISORD	3.0.CO;2-W" target="_blank">10.1002/(SICI)1098-108X(199901)25:13.0.CO;2-W	1999	19	98
KATZMAN MA, 1997, INT J EATING DISORD	3.0.CO;2-I" target="_blank">10.1002/(SICI)1098-108X(199712)22:43.0.CO;2-I	1997	19	158
FAVARO A, 1996, INT J EATING DISORD	3.0.CO;2-E" target="_blank">10.1002/(SICI)1098-108X(199607)20:13.0.CO;2-E	1996	19	82
MUSSELL MP, 1995, INT J EATING DISORD	3.0.CO;2-I" target="_blank">10.1002/1098-108X(199505)17:43.0.CO;2-I	1995	19	113
RORTY M, 1993, INT J EATING DISORD	3.0.CO;2-O" target="_blank">10.1002/1098-108X(199311)14:33.0.CO;2-O	1993	19	93
MCKENZIE JM, 1992, INT J EATING DISORD	3.0.CO;2-T" target="_blank">10.1002/1098-108X(199204)11:33.0.CO;2-T	1992	19	55
KOG E, 1989, INT J EATING DISORD	3.0.CO;2-1" target="_blank">10.1002/1098-108X(198901)8:13.0.CO;2-1	1989	19	93
PYLE RL, 1986, INT J EATING DISORD	3.0.CO;2-E" target="_blank">10.1002/1098-108X(198605)5:43.0.CO;2-E	1986	19	99
ÃGH T, 2016, EATING WEIGHT DISORD	10.1007/s40519-016-0264-x	2016	19	71
ROSENVINGE JH, 2000, EATING WEIGHT DISORD	10.1007/BF03327480	2000	19	109
LOCK J, 2003, EATING DISORD-a	10.1002/erv.496	2003	19	36
SHOTT ME, 2012, EUR EATING DISORD REV	10.1002/erv.2172	2012	19	45
OLDERSHAW A, 2011, EUR EATING DISORD REV	10.1002/erv.1069	2011	19	93
MEYER C, 2011, EUR EATING DISORD REV	10.1002/erv.1121	2011	19	41
TROOP NA, 2008, EUR EATING DISORD REV	10.1002/erv.858	2008	19	74
MITCHISON D, 2013, INT J EATING DISORD	10.1002/eat.22097	2013	18	53
BERG KC, 2012, INT J EATING DISORD	10.1002/eat.20948	2012	18	46
STUHLDREHER N, 2012, INT J EATING DISORD	10.1002/eat.20977	2012	18	82
WILDES JE, 2011, INT J EATING DISORD	10.1002/eat.20826	2011	18	79
STEINGLASS JE, 2011, INT J EATING DISORD	10.1002/eat.20784	2011	18	76
SEPULVEDA AR, 2010, INT J EATING DISORD	10.1002/eat.20749	2010	18	53
FICHTER MM, 2008, INT J EATING DISORD	10.1002/eat.20539	2008	18	80
RANEY TJ, 2008, INT J EATING DISORD	10.1002/eat.20508	2008	18	57
FICHTER MM, 2007, INT J EATING DISORD	10.1002/eat.20443	2007	18	77
CRANE AM, 2007, INT J EATING DISORD	10.1002/eat.20419	2007	18	64
TANOFSKY-KRAFF M, 2007, INT J EATING DISORD	10.1002/eat.20362	2007	18	95
FRANKO DL, 2007, INT J EATING DISORD-a	10.1002/eat.20341	2007	18	95
RIEGER E, 2005, INT J EATING DISORD	10.1002/eat.20101	2005	18	103
MATUSEK JA, 2004, INT J EATING DISORD	10.1002/eat.20059	2004	18	79
FREEMAN LMY, 2004, INT J EATING DISORD	10.1002/eat.20012	2004	18	123
VANDEREYCKEN W, 2003, INT J EATING DISORD	10.1002/eat.10223	2003	18	74
SUTANDAR-PINNOCK K, 2003, INT J EATING DISORD	10.1002/eat.10127	2003	18	89
ANNE STEWART D, 2001, INT J EATING DISORD	3.0.CO;2-1" target="_blank">10.1002/1098-108X(200103)29:23.0.CO;2-1	2001	18	93
MCCABE RE, 2001, INT J EATING DISORD	3.0.CO;2-#" target="_blank">10.1002/1098-108X(200101)29:13.0.CO;2-#	2001	18	80
STRIEGEL-MOORE RH, 2000, INT J EATING DISORD-a-b	3.0.CO;2-E" target="_blank">10.1002/(SICI)1098-108X(200001)27:13.0.CO;2-E	2000	18	122
STRIEGEL-MOORE RH, 1999, INT J EATING DISORD-a	3.0.CO;2-F" target="_blank">10.1002/(SICI)1098-108X(199905)25:43.0.CO;2-F	1999	18	83
CROW S, 1999, INT J EATING DISORD-a	3.0.CO;2-W" target="_blank">10.1002/(SICI)1098-108X(199901)25:13.0.CO;2-W	1999	18	51
FRYER S, 1997, INT J EATING DISORD	3.0.CO;2-O" target="_blank">10.1002/(SICI)1098-108X(199712)22:43.0.CO;2-O	1997	18	87
STEIGER H, 1996, INT J EATING DISORD	3.0.CO;2-G" target="_blank">10.1002/(SICI)1098-108X(199609)20:23.0.CO;2-G	1996	18	80
TIGGEMANN M, 1996, INT J EATING DISORD	3.0.CO;2-Z" target="_blank">10.1002/(SICI)1098-108X(199609)20:23.0.CO;2-Z	1996	18	230
FORNARI V, 1992, INT J EATING DISORD	3.0.CO;2-Y" target="_blank">10.1002/1098-108X(199207)12:13.0.CO;2-Y	1992	18	103
PASMAN L, 1988, INT J EATING DISORD	3.0.CO;2-G" target="_blank">10.1002/1098-108X(198811)7:63.0.CO;2-G	1988	18	182
HSU LKG, 1988, INT J EATING DISORD	3.0.CO;2-J" target="_blank">10.1002/1098-108X(198801)7:13.0.CO;2-J	1988	18	55
HUBERT LACEY J, 1986, INT J EATING DISORD	3.0.CO;2-0" target="_blank">10.1002/1098-108X(198603)5:33.0.CO;2-0	1986	18	70
NEVO S, 1985, INT J EATING DISORD	3.0.CO;2-T" target="_blank">10.1002/1098-108X(198505)4:23.0.CO;2-T	1985	18	77
CROWTHER JH, 1985, INT J EATING DISORD	3.0.CO;2-H" target="_blank">10.1002/1098-108X(198502)4:13.0.CO;2-H	1985	18	83
KHALSA SS, 2017, J EATING DISORD	10.1186/s40337-017-0145-3	2017	18	49
HAY P, 2015, J EATING DISORD	10.1186/s40337-015-0056-0	2015	18	75
NOORDENBOS G, 2006, EATING DISORD	10.1080/10640260500296756	2006	18	40
VANDEREYCKEN W, 2008, EUR EATING DISORD REV	10.1002/erv.857	2008	18	46
DAVIES H, 2005, EUR EATING DISORD REV	10.1002/erv.655	2005	18	67
LAY B, 2002, EUR EATING DISORD REV	10.1002/erv.432	2002	18	51
WATSON HJ, 2016, INT J EATING DISORD	10.1002/eat.22577	2016	17	63
REDGRAVE GW, 2015, INT J EATING DISORD	10.1002/eat.22390	2015	17	43
TASCA GA, 2014, INT J EATING DISORD	10.1002/eat.22302	2014	17	94
MOND J, 2014, INT J EATING DISORD	10.1002/eat.22237	2014	17	60
RAYKOS BC, 2013, INT J EATING DISORD	10.1002/eat.22169	2013	17	36
GAUDIANI JL, 2012, INT J EATING DISORD-a	10.1002/eat.20889	2012	17	55
MEHLER PS, 2011, INT J EATING DISORD	10.1002/eat.20825	2011	17	56
ROEHRIG JP, 2010, INT J EATING DISORD	10.1002/eat.20760	2010	17	79
CRISAFULLI MA, 2008, INT J EATING DISORD	10.1002/eat.20507	2008	17	75
DALLE GRAVE R, 2008, INT J EATING DISORD	10.1002/eat.20555	2008	17	38
BULIK CM, 2007, INT J EATING DISORD	10.1002/eat.20398	2007	17	99
WADE TD, 2007, INT J EATING DISORD-a-b	10.1002/eat.20314	2007	17	44
VAN SON GE, 2006, INT J EATING DISORD	10.1002/eat.20316	2006	17	133
STROBER M, 2006, INT J EATING DISORD	10.1002/eat.20293	2006	17	44
KESSLER H, 2006, INT J EATING DISORD	10.1002/eat.20228	2006	17	117
PRESNELL K, 2004, INT J EATING DISORD	10.1002/eat.20045	2004	17	312
CELIO AA, 2004, INT J EATING DISORD	10.1002/eat.20057	2004	17	124
CLAUSEN L, 2004, INT J EATING DISORD	10.1002/eat.20043	2004	17	43
STROBER M, 2004, INT J EATING DISORD	10.1002/eat.20054	2004	17	83
BECKER AE, 2004, INT J EATING DISORD	10.1002/eat.20023	2004	17	48
COOPER Z, 2003, INT J EATING DISORD	10.1002/eat.10208	2003	17	55
WALLER G, 2003, INT J EATING DISORD	10.1002/eat.10163	2003	17	96
RAMACCIOTTI CE, 2002, INT J EATING DISORD	10.1002/eat.10067	2002	17	47
WONDERLICH SA, 2001, INT J EATING DISORD	10.1002/eat.1101	2001	17	123
ZABINSKI MF, 2001, INT J EATING DISORD-a	10.1002/eat.1036	2001	17	92
SHISSLAK CM, 1999, INT J EATING DISORD	3.0.CO;2-B" target="_blank">10.1002/(SICI)1098-108X(199903)25:23.0.CO;2-B	1999	17	154
BEREN SE, 1996, INT J EATING DISORD	3.0.CO;2-H" target="_blank">10.1002/(SICI)1098-108X(199609)20:23.0.CO;2-H	1996	17	198
COWERS S, 1994, INT J EATING DISORD	3.0.CO;2-0" target="_blank">10.1002/1098-108X(199403)15:23.0.CO;2-0	1994	17	107
THOMPSON JK, 1993, INT J EATING DISORD-a	3.0.CO;2-T" target="_blank">10.1002/1098-108X(199307)14:13.0.CO;2-T	1993	17	76
WOODSIDE DB, 1990, INT J EATING DISORD	3.0.CO;2-3" target="_blank">10.1002/1098-108X(199005)9:33.0.CO;2-3	1990	17	50
CALAM R, 1990, INT J EATING DISORD	3.0.CO;2-I" target="_blank">10.1002/1098-108X(199009)9:53.0.CO;2-I	1990	17	102
MORRIS A, 1989, INT J EATING DISORD	3.0.CO;2-H" target="_blank">10.1002/1098-108X(198909)8:53.0.CO;2-H	1989	17	92
THOMPSON JK, 1986, INT J EATING DISORD	3.0.CO;2-C" target="_blank">10.1002/1098-108X(198609)5:63.0.CO;2-C	1986	17	84
ORDMAN AM, 1986, INT J EATING DISORD	3.0.CO;2-I" target="_blank">10.1002/1098-108X(198607)5:53.0.CO;2-I	1986	17	88
NEVONEN L, 2001, EATING WEIGHT DISORD	10.1007/BF03339754	2001	17	60
MEULE A, 2014, EUR EATING DISORD REV-a	10.1002/erv.2306	2014	17	54
GRAAP H, 2008, EUR EATING DISORD REV	10.1002/erv.804	2008	17	54
CASASNOVAS C, 2007, EUR EATING DISORD REV	10.1002/erv.780	2007	17	47
CLINTON D, 2004, EUR EATING DISORD REV	10.1002/erv.582	2004	17	48
GOWERS SG, 2004, EUR EATING DISORD REV	10.1002/erv.555	2004	17	54
ROSENVINGE JH, 2000, EUR EATING DISORD REV	3.0.CO;2-4" target="_blank">10.1002/1099-0968(200008)8:43.0.CO;2-4	2000	17	65
CLINTON D, 1999, EUR EATING DISORD REV		1999	17	39
GELLER J, 1999, EUR EATING DISORD REV	3.0.CO;2-6" target="_blank">10.1002/(SICI)1099-0968(199908)7:43.0.CO;2-6	1999	17	82
GRIFFITHS S, 2015, INT J EATING DISORD	10.1002/eat.22413	2015	16	38
FAJE AT, 2014, INT J EATING DISORD	10.1002/eat.22248	2014	16	87
GODDARD E, 2013, INT J EATING DISORD	10.1002/eat.22172	2013	16	32
FITZPATRICK KK, 2012, INT J EATING DISORD	10.1002/eat.22027	2012	16	38
LE GRANGE D, 2012, INT J EATING DISORD	10.1002/eat.22006	2012	16	75
DARCY AM, 2012, INT J EATING DISORD	10.1002/eat.20896	2012	16	70
BECKER AE, 2010, INT J EATING DISORD	10.1002/eat.20755	2010	16	74
HATCH A, 2010, INT J EATING DISORD	10.1002/eat.20695	2010	16	68
REAS DL, 2010, INT J EATING DISORD	10.1002/eat.20653	2010	16	42
ROBERTO CA, 2008, INT J EATING DISORD	10.1002/eat.20534	2008	16	57
LOWE MR, 2007, INT J EATING DISORD	10.1002/eat.20405	2007	16	44
ACKARD DM, 2007, INT J EATING DISORD	10.1002/eat.20389	2007	16	89
MOND J, 2006, INT J EATING DISORD	10.1002/eat.20306	2006	16	44
MOUNTFORD V, 2006, INT J EATING DISORD	10.1002/eat.20279	2006	16	62
DE LA RIE S, 2006, INT J EATING DISORD	10.1002/eat.20317	2006	16	79
FRISCH MJ, 2006, INT J EATING DISORD	10.1002/eat.20255	2006	16	49
WATKINS B, 2005, INT J EATING DISORD	10.1002/eat.20165	2005	16	72
WARREN CS, 2005, INT J EATING DISORD	10.1002/eat.20102	2005	16	119
LOCK J, 2005, INT J EATING DISORD	10.1002/eat.20122	2005	16	93
PERKINS S, 2004, INT J EATING DISORD	10.1002/eat.20067	2004	16	64
REICHBORN-KJENNERUD T, 2004, INT J EATING DISORD	10.1002/eat.20047	2004	16	81
CASTRO J, 2004, INT J EATING DISORD	10.1002/eat.20009	2004	16	56
CROW SJ, 2004, INT J EATING DISORD-a-b	10.1002/eat.10258	2004	16	44
HAY P, 2003, INT J EATING DISORD	10.1002/eat.10162	2003	16	89
HEPP U, 2002, INT J EATING DISORD	10.1002/eat.10090	2002	16	61
GUAL P, 2002, INT J EATING DISORD	10.1002/eat.10040	2002	16	100
BLAKE WOODSIDE D, 2002, INT J EATING DISORD	10.1002/eat.10032	2002	16	97
EAGLES JM, 2001, INT J EATING DISORD	10.1002/eat.1069	2001	16	35
COOLEY E, 2001, INT J EATING DISORD	10.1002/eat.1051	2001	16	137
LEE S, 2001, INT J EATING DISORD	3.0.CO;2-R" target="_blank">10.1002/1098-108X(200103)29:23.0.CO;2-R	2001	16	65
BYELY L, 2000, INT J EATING DISORD	3.0.CO;2-K" target="_blank">10.1002/1098-108X(200009)28:23.0.CO;2-K	2000	16	146
MORGAN JF, 2000, INT J EATING DISORD-a-b	3.0.CO;2-M" target="_blank">10.1002/(SICI)1098-108X(200005)27:43.0.CO;2-M	2000	16	21
MUSSELL MP, 2000, INT J EATING DISORD	3.0.CO;2-0" target="_blank">10.1002/(SICI)1098-108X(200003)27:23.0.CO;2-0	2000	16	93
DANSKY BS, 2000, INT J EATING DISORD	3.0.CO;2-Z" target="_blank">10.1002/(SICI)1098-108X(200003)27:23.0.CO;2-Z	2000	16	122
ROSS HE, 1999, INT J EATING DISORD	3.0.CO;2-R" target="_blank">10.1002/(SICI)1098-108X(199911)26:33.0.CO;2-R	1999	16	96
WESTENHOEFER J, 1999, INT J EATING DISORD	3.0.CO;2-N" target="_blank">10.1002/(SICI)1098-108X(199907)26:13.0.CO;2-N	1999	16	265
WAUGH E, 1999, INT J EATING DISORD	3.0.CO;2-B" target="_blank">10.1002/(SICI)1098-108X(199903)25:23.0.CO;2-B	1999	16	100
DOLL HA, 1998, INT J EATING DISORD	3.0.CO;2-K" target="_blank">10.1002/(SICI)1098-108X(199811)24:33.0.CO;2-K	1998	16	52
PETERSON CB, 1998, INT J EATING DISORD-a	3.0.CO;2-G" target="_blank">10.1002/(SICI)1098-108X(199809)24:23.0.CO;2-G	1998	16	101
DAVIS C, 1997, INT J EATING DISORD	3.0.CO;2-O" target="_blank">10.1002/(SICI)1098-108X(199712)22:43.0.CO;2-O	1997	16	97
RAND CSW, 1997, INT J EATING DISORD	3.0.CO;2-0" target="_blank">10.1002/(SICI)1098-108X(199707)22:13.0.CO;2-0	1997	16	209
THORNTON C, 1997, INT J EATING DISORD	3.0.CO;2-P" target="_blank">10.1002/(SICI)1098-108X(199701)21:13.0.CO;2-P	1997	16	103
AHMAD S, 1994, INT J EATING DISORD	3.0.CO;2-7" target="_blank">10.1002/1098-108X(199401)15:13.0.CO;2-7	1994	16	58
COKER S, 1993, INT J EATING DISORD	3.0.CO;2-N" target="_blank">10.1002/1098-108X(199301)13:13.0.CO;2-N	1993	16	64
KELLER MB, 1992, INT J EATING DISORD	3.0.CO;2-E" target="_blank">10.1002/1098-108X(199207)12:13.0.CO;2-E	1992	16	91
WOODSIDE DB, 1992, INT J EATING DISORD	3.0.CO;2-S" target="_blank">10.1002/1098-108X(199207)12:13.0.CO;2-S	1992	16	67
MITCHELL JE, 1992, INT J EATING DISORD	3.0.CO;2-M" target="_blank">10.1002/1098-108X(199205)11:43.0.CO;2-M	1992	16	39
BECKMAN KA, 1990, INT J EATING DISORD	3.0.CO;2-E" target="_blank">10.1002/1098-108X(199009)9:53.0.CO;2-E	1990	16	47
STROBER M, 1987, INT J EATING DISORD	3.0.CO;2-I" target="_blank">10.1002/1098-108X(198703)6:23.0.CO;2-I	1987	16	74
SLADE PD, 1986, INT J EATING DISORD	3.0.CO;2-6" target="_blank">10.1002/1098-108X(198603)5:33.0.CO;2-6	1986	16	80
GARNER DM, 1985, INT J EATING DISORD	10.1002/eat.2260040427	1985	16	53
PIKE KM, 2015, J EATING DISORD	10.1186/s40337-015-0070-2	2015	16	79
SEGURA-GARCÃ­A C, 2012, EATING WEIGHT DISORD	10.3275/8272	2012	16	62
FASSINO S, 2004, EATING WEIGHT DISORD	10.1007/BF03325050	2004	16	88
TCHANTURIA K, 2002, EATING WEIGHT DISORD	10.1007/BF03324978	2002	16	102
DOTTI A, 1998, EAT WEIGHT DISORD	10.1007/BF03340009	1998	16	60
FRIEDMAN K, 2016, EUR EATING DISORD REV	10.1002/erv.2449	2016	16	42
RÃ¸ Ã˜, 2015, EUR EATING DISORD REV	10.1002/erv.2372	2015	16	40
BÃ¼HREN K, 2014, EUR EATING DISORD REV	10.1002/erv.2254	2014	16	62
HILBERT A, 2013, EUR EATING DISORD REV	10.1002/erv.2221	2013	16	31
PRETORIUS N, 2012, EUR EATING DISORD REV	10.1002/erv.2176	2012	16	49
JONES A, 2007, EUR EATING DISORD REV	10.1002/erv.736	2007	16	26
FARRELL C, 2005, EUR EATING DISORD REV	10.1002/erv.622	2005	16	95
FICHTER MM, 2017, INT J EATING DISORD	10.1002/eat.22736	2017	15	43
SMITH KE, 2017, INT J EATING DISORD-a	10.1002/eat.22716	2017	15	46
NOETEL M, 2017, INT J EATING DISORD	10.1002/eat.22657	2017	15	25
MELIOLI T, 2016, INT J EATING DISORD	10.1002/eat.22477	2016	15	55
EDDY KT, 2015, INT J EATING DISORD	10.1002/eat.22350	2015	15	51
SYSKO R, 2015, INT J EATING DISORD	10.1002/eat.22388	2015	15	46
FAIRWEATHER-SCHMIDT AK, 2014, INT J EATING DISORD	10.1002/eat.22257	2014	15	45
LOCK J, 2013, INT J EATING DISORD	10.1002/eat.22175	2013	15	44
LIECHTY JM, 2013, INT J EATING DISORD	10.1002/eat.22174	2013	15	81
RACINE SE, 2013, INT J EATING DISORD	10.1002/eat.22145	2013	15	63
DAHLGREN CL, 2013, INT J EATING DISORD	10.1002/eat.22155	2013	15	42
KEEL PK, 2013, INT J EATING DISORD	10.1002/eat.22094	2013	15	113
GAGNE DA, 2012, INT J EATING DISORD	10.1002/eat.22030	2012	15	73
BIRGEGARD A, 2012, INT J EATING DISORD	10.1002/eat.20968	2012	15	47
BULIK CM, 2009, INT J EATING DISORD-a	10.1002/eat.20578	2009	15	72
DIMITROPOULOS G, 2008, INT J EATING DISORD	10.1002/eat.20562	2008	15	40
MCFARLANE T, 2008, INT J EATING DISORD	10.1002/eat.20550	2008	15	53
HARPER K, 2008, INT J EATING DISORD	10.1002/eat.20408	2008	15	75
EDLER C, 2007, INT J EATING DISORD	10.1002/eat.20416	2007	15	38
WINN S, 2007, INT J EATING DISORD	10.1002/eat.20347	2007	15	56
KESKI-RAHKONEN A, 2006, INT J EATING DISORD	10.1002/eat.20277	2006	15	71
DELINSKY SS, 2006, INT J EATING DISORD	10.1002/eat.20207	2006	15	103
WONDERLICH SA, 2005, INT J EATING DISORD	10.1002/eat.20120	2005	15	56
BULIK CM, 2005, INT J EATING DISORD	10.1002/eat.20107	2005	15	94
MITCHELL JE, 2005, INT J EATING DISORD	10.1002/eat.20125	2005	15	50
SERPELL L, 2004, INT J EATING DISORD	10.1002/eat.20040	2004	15	58
HOLTKAMP K, 2004, INT J EATING DISORD	10.1002/eat.20035	2004	15	87
JACOBI C, 2004, INT J EATING DISORD-a	10.1002/eat.10240	2004	15	62
LINDBERG L, 2003, INT J EATING DISORD	10.1002/eat.10221	2003	15	64
ROJO L, 2003, INT J EATING DISORD	10.1002/eat.10179	2003	15	55
ISNARD P, 2003, INT J EATING DISORD	10.1002/eat.10178	2003	15	119
DEVLIN MJ, 2003, INT J EATING DISORD	10.1002/eat.10201	2003	15	81
MASHEB RM, 2003, INT J EATING DISORD	10.1002/eat.10139	2003	15	57
CERVERA S, 2003, INT J EATING DISORD	10.1002/eat.10147	2003	15	99
FASSINO S, 2002, INT J EATING DISORD-a	10.1002/eat.10028	2002	15	104
CROWTHER JH, 2001, INT J EATING DISORD	10.1002/eat.1041	2001	15	95
MARTIN CK, 2000, INT J EATING DISORD	3.0.CO;2-I" target="_blank">10.1002/1098-108X(200011)28:33.0.CO;2-I	2000	15	45
STEEL Z, 2000, INT J EATING DISORD	3.0.CO;2-L" target="_blank">10.1002/1098-108X(200009)28:23.0.CO;2-L	2000	15	76
BULIK CM, 1999, INT J EATING DISORD	3.0.CO;2-N" target="_blank">10.1002/(SICI)1098-108X(199909)26:23.0.CO;2-N	1999	15	73
MITCHELL JE, 1999, INT J EATING DISORD	3.0.CO;2-H" target="_blank">10.1002/(SICI)1098-108X(199909)26:23.0.CO;2-H	1999	15	52
FRENCH SA, 1997, INT J EATING DISORD	3.0.CO;2-X" target="_blank">10.1002/(SICI)1098-108X(199711)22:33.0.CO;2-X	1997	15	110
WALLER G, 1997, INT J EATING DISORD-a	3.0.CO;2-3" target="_blank">10.1002/(SICI)1098-108X(199707)22:13.0.CO;2-3	1997	15	81
WARD A, 1997, INT J EATING DISORD	3.0.co;2-%23" target="_blank">10.1002/(sici)1098-108x(199707)22:13.0.co;2-%23	1997	15	75
GARD MCE, 1996, INT J EATING DISORD	3.0.CO;2-M" target="_blank">10.1002/(SICI)1098-108X(199607)20:13.0.CO;2-M	1996	15	129
HILL AJ, 1995, INT J EATING DISORD	3.0.CO;2-6" target="_blank">10.1002/1098-108X(199503)17:23.0.CO;2-6	1995	15	83
YANOVSKI SZ, 1994, INT J EATING DISORD	3.0.CO;2-I" target="_blank">10.1002/1098-108X(199403)15:23.0.CO;2-I	1994	15	97
WADDEN TA, 1993, INT J EATING DISORD	3.0.CO;2-L" target="_blank">10.1002/1098-108X(199307)14:13.0.CO;2-L	1993	15	67
STEINHAUSEN HÂ€C, 1992, INT J EATING DISORD-a	3.0.CO;2-P" target="_blank">10.1002/1098-108X(199212)12:43.0.CO;2-P	1992	15	37
GARNER DM, 1982, INT J EATING DISORD	3.0.CO;2-J" target="_blank">10.1002/1098-108X(198224)1:23.0.CO;2-J	1982	15	73
BRYTEK-MATERA A, 2015, J EATING DISORD	10.1186/s40337-015-0038-2	2015	15	48
NILSSON K, 2006, EATING DISORD	10.1080/10640260600796234	2006	15	50
NEUMARK-SZTAINER D, 2006, EATING DISORD	10.1080/10640260600796184	2006	15	94
SMOLAK L, 1994, EATING DISORD	10.1080/10640269408249128	1994	15	64
TCHANTURIA K, 2014, EUR EATING DISORD REV-a	10.1002/erv.2287	2014	15	44
HUGHES EK, 2013, EUR EATING DISORD REV	10.1002/erv.2234	2013	15	42
ZHU Y, 2012, EUR EATING DISORD REV	10.1002/erv.2197	2012	15	67
MANSOUR S, 2012, EUR EATING DISORD REV	10.1002/erv.2154	2012	15	29
DAVIES H, 2012, EUR EATING DISORD REV-a	10.1002/erv.2170	2012	15	46
VAN DEN EYNDE F, 2012, EUR EATING DISORD REV	10.1002/erv.1163	2012	15	94
WHITNEY J, 2012, EUR EATING DISORD REV-a	10.1002/erv.1076	2012	15	40
NÃºÃ±EZ-NAVARRO A, 2012, EUR EATING DISORD REV	10.1002/erv.1146	2012	15	51
BIRGEGÃ¥RD A, 2010, EUR EATING DISORD REV	10.1002/erv.1003	2010	15	51
GOOSSENS L, 2009, EUR EATING DISORD REV	10.1002/erv.892	2009	15	132
MOND JM, 2007, EUR EATING DISORD REV	10.1002/erv.792	2007	15	43
OFFORD A, 2006, EUR EATING DISORD REV	10.1002/erv.687	2006	15	68
RHODES P, 2005, EUR EATING DISORD REV-a	10.1002/erv.661	2005	15	44
COTTEE-LANE D, 2004, EUR EATING DISORD REV	10.1002/erv.560	2004	15	52
ORNSTEIN RM, 2017, INT J EATING DISORD	10.1002/eat.22737	2017	14	30
GRAVES TA, 2017, INT J EATING DISORD	10.1002/eat.22672	2017	14	43
GRIFFITHS S, 2015, INT J EATING DISORD-a	10.1002/eat.22353	2015	14	51
KNOWLES L, 2013, INT J EATING DISORD	10.1002/eat.22053	2013	14	39
LE GRANGE D, 2011, INT J EATING DISORD	10.1002/eat.20877	2011	14	50
GOLDSTEIN M, 2011, INT J EATING DISORD	10.1002/eat.20789	2011	14	34
LAVENDER JM, 2010, INT J EATING DISORD	10.1002/eat.20705	2010	14	94
BARDONE-CONE AM, 2010, INT J EATING DISORD	10.1002/eat.20674	2010	14	44
PEAT C, 2009, INT J EATING DISORD	10.1002/eat.20717	2009	14	76
SANTONASTASO P, 2009, INT J EATING DISORD	10.1002/eat.20706	2009	14	29
CROW SJ, 2008, INT J EATING DISORD	10.1002/eat.20496	2008	14	59
COUTURIER J, 2007, INT J EATING DISORD	10.1002/eat.20379	2007	14	33
MITCHELL KS, 2007, INT J EATING DISORD	10.1002/eat.20282	2007	14	106
MCINTOSH VVW, 2006, INT J EATING DISORD	10.1002/eat.20297	2006	14	59
GALE C, 2006, INT J EATING DISORD	10.1002/eat.20250	2006	14	34
GILBERT N, 2005, INT J EATING DISORD-a	10.1002/eat.20105	2005	14	84
LE GRANGE D, 2005, INT J EATING DISORD	10.1002/eat.20085	2005	14	74
GOLDFEIN JA, 2005, INT J EATING DISORD	10.1002/eat.20075	2005	14	52
WOLK SL, 2005, INT J EATING DISORD	10.1002/eat.20076	2005	14	55
WONDERLICH SA, 2004, INT J EATING DISORD	10.1002/eat.20033	2004	14	106
WALSH BT, 2003, INT J EATING DISORD	10.1002/eat.10203	2003	14	55
BULIK CM, 2003, INT J EATING DISORD	10.1002/eat.10204	2003	14	88
LEE S, 2002, INT J EATING DISORD-a	10.1002/eat.10064	2002	14	47
PENDLETON VR, 2002, INT J EATING DISORD	10.1002/eat.10027	2002	14	82
MILOS G, 2002, INT J EATING DISORD	10.1002/eat.10013	2002	14	73
WESTENHOEFER J, 2001, INT J EATING DISORD	10.1002/eat.1045	2001	14	43
MCLAREN L, 2001, INT J EATING DISORD	10.1002/eat.1023	2001	14	70
RIEGER E, 2001, INT J EATING DISORD	3.0.CO;2-1" target="_blank">10.1002/1098-108X(200103)29:23.0.CO;2-1	2001	14	67
SMOLAK L, 2001, INT J EATING DISORD	3.0.CO;2-V" target="_blank">10.1002/1098-108X(200103)29:23.0.CO;2-V	2001	14	153
PRATT EM, 2001, INT J EATING DISORD	3.0.CO;2-X" target="_blank">10.1002/1098-108X(200103)29:23.0.CO;2-X	2001	14	71
LUNNER K, 2000, INT J EATING DISORD	3.0.CO;2-Y" target="_blank">10.1002/1098-108X(200012)28:43.0.CO;2-Y	2000	14	93
WICHSTRÃ¸M L, 2000, INT J EATING DISORD	3.0.CO;2-H" target="_blank">10.1002/(SICI)1098-108X(200007)28:13.0.CO;2-H	2000	14	73
SCHUR EA, 2000, INT J EATING DISORD	3.0.CO;2-K" target="_blank">10.1002/(SICI)1098-108X(200001)27:13.0.CO;2-K	2000	14	154
LUCAS AR, 1999, INT J EATING DISORD	3.0.CO;2-0" target="_blank">10.1002/(SICI)1098-108X(199912)26:43.0.CO;2-0	1999	14	131
FICHTER MM, 1997, INT J EATING DISORD	3.0.CO;2-K" target="_blank">10.1002/(SICI)1098-108X(199712)22:43.0.CO;2-K	1997	14	92
LEE S, 1997, INT J EATING DISORD	3.0.co;2-%23" target="_blank">10.1002/(sici)1098-108x(199703)21:23.0.co;2-%23	1997	14	71
BUTTON EJ, 1997, INT J EATING DISORD	3.0.CO;2-4" target="_blank">10.1002/(SICI)1098-108X(199701)21:13.0.CO;2-4	1997	14	114
ROSEN JC, 1996, INT J EATING DISORD	3.0.CO;2-O" target="_blank">10.1002/(SICI)1098-108X(199612)20:43.0.CO;2-O	1996	14	93
GARFINKEL PE, 1996, INT J EATING DISORD	3.0.CO;2-P" target="_blank">10.1002/(SICI)1098-108X(199611)20:33.0.CO;2-P	1996	14	49
STORMER SM, 1996, INT J EATING DISORD	3.0.CO;2-W" target="_blank">10.1002/(SICI)1098-108X(199603)19:23.0.CO;2-W	1996	14	179
HASTINGS T, 1994, INT J EATING DISORD	3.0.CO;2-1" target="_blank">10.1002/1098-108X(199403)15:23.0.CO;2-1	1994	14	38
FAHY TA, 1993, INT J EATING DISORD-a	3.0.CO;2-D" target="_blank">10.1002/1098-108X(199309)14:23.0.CO;2-D	1993	14	57
ROSEN JC, 1993, INT J EATING DISORD	3.0.CO;2-3" target="_blank">10.1002/1098-108X(199309)14:23.0.CO;2-3	1993	14	56
FICHTER MM, 1991, INT J EATING DISORD	3.0.CO;2-J" target="_blank">10.1002/1098-108X(199109)10:53.0.CO;2-J	1991	14	75
WALLER G, 1990, INT J EATING DISORD	3.0.CO;2-D" target="_blank">10.1002/1098-108X(199003)9:23.0.CO;2-D	1990	14	43
STEINBERG S, 1990, INT J EATING DISORD	3.0.CO;2-0" target="_blank">10.1002/1098-108X(199001)9:13.0.CO;2-0	1990	14	54
WILLMUTH ME, 1988, INT J EATING DISORD	3.0.CO;2-U" target="_blank">10.1002/1098-108X(198811)7:63.0.CO;2-U	1988	14	52
PRATHER RC, 1988, INT J EATING DISORD	3.0.CO;2-1" target="_blank">10.1002/1098-108X(198803)7:23.0.CO;2-1	1988	14	74
CATTANACH L, 1988, INT J EATING DISORD	3.0.CO;2-A" target="_blank">10.1002/1098-108X(198801)7:13.0.CO;2-A	1988	14	66
BULIK CM, 1987, INT J EATING DISORD	3.0.CO;2-O" target="_blank">10.1002/1098-108X(198701)6:13.0.CO;2-O	1987	14	36
SCHNEIDER JA, 1987, INT J EATING DISORD	3.0.CO;2-A" target="_blank">10.1002/1098-108X(198703)6:23.0.CO;2-A	1987	14	79
TOUYZ SW, 1985, INT J EATING DISORD	3.0.CO;2-D" target="_blank">10.1002/1098-108X(198508)4:33.0.CO;2-D	1985	14	31
WILLMUTH ME, 1985, INT J EATING DISORD	3.0.CO;2-1" target="_blank">10.1002/1098-108X(198502)4:13.0.CO;2-1	1985	14	34
STROBER M, 1984, INT J EATING DISORD	3.0.CO;2-6" target="_blank">10.1002/1098-108X(198424)3:23.0.CO;2-6	1984	14	68
POPE HG, 1984, INT J EATING DISORD	3.0.CO;2-G" target="_blank">10.1002/1098-108X(198421)3:33.0.CO;2-G	1984	14	131
NOWAKOWSKI ME, 2013, J EATING DISORD	10.1186/2050-2974-1-21	2013	14	89
BARNES MA, 2017, EATING WEIGHT DISORD	10.1007/s40519-016-0280-x	2017	14	46
DAKANALIS A, 2015, EATING WEIGHT DISORD	10.1007/s40519-014-0152-1	2015	14	28
GEE A, 2003, EATING WEIGHT DISORD	10.1007/BF03324992	2003	14	46
HIGHET N, 2005, EATING DISORD	10.1080/10640260591005227	2005	14	49
HILDEBRANDT T, 2012, EUR EATING DISORD REV	10.1002/erv.1071	2012	14	45
ZACHRISSON HD, 2010, EUR EATING DISORD REV	10.1002/erv.999	2010	14	93
RODGERS R, 2009, EUR EATING DISORD REV	10.1002/erv.907	2009	14	112
FEDERICI A, 2008, EUR EATING DISORD REV	10.1002/erv.813	2008	14	114
SKÃ¥RDERUD F, 2007, EUR EATING DISORD REV-a-b-c	10.1002/erv.774	2007	14	72
BARDONE-CONE AM, 2006, EUR EATING DISORD REV	10.1002/erv.714	2006	14	62
FRANCO-PAREDES K, 2005, EUR EATING DISORD REV	10.1002/erv.605	2005	14	46
COLTON A, 2004, EUR EATING DISORD REV	10.1002/erv.587	2004	14	77
MCINTOSH VVW, 2004, EUR EATING DISORD REV	10.1002/erv.557	2004	14	33
COCKELL SJ, 2003, EUR EATING DISORD REV	10.1002/erv.493	2003	14	42
GUSELLA J, 2003, EUR EATING DISORD REV	10.1002/erv.481	2003	14	44
STEINGLASS JE, 2014, INT J EATING DISORD	10.1002/eat.22214	2014	13	57
WHITE HJ, 2014, INT J EATING DISORD	10.1002/eat.22199	2014	13	35
LOCK J, 2013, INT J EATING DISORD-a	10.1002/eat.22134	2013	13	67
RAENKER S, 2013, INT J EATING DISORD	10.1002/eat.22068	2013	13	37
GRILO CM, 2013, INT J EATING DISORD	10.1002/eat.22082	2013	13	65
COUTURIER J, 2013, INT J EATING DISORD	10.1002/eat.22049	2013	13	45
MITCHELL KS, 2012, INT J EATING DISORD	10.1002/eat.20965	2012	13	88
MAYER LES, 2012, INT J EATING DISORD	10.1002/eat.20924	2012	13	38
DAVIES H, 2011, INT J EATING DISORD	10.1002/eat.20852	2011	13	91
HARTMANN A, 2010, INT J EATING DISORD	10.1002/eat.20747	2010	13	76
BUTTON EJ, 2010, INT J EATING DISORD	10.1002/eat.20715	2010	13	52
SMYTH JM, 2009, INT J EATING DISORD	10.1002/eat.20623	2009	13	64
GOLDSCHMIDT AB, 2008, INT J EATING DISORD	10.1002/eat.20481	2008	13	71
CONNAN F, 2007, INT J EATING DISORD	10.1002/eat.20427	2007	13	42
MUNSCH S, 2007, INT J EATING DISORD	10.1002/eat.20350	2007	13	84
BRAVENDER T, 2007, INT J EATING DISORD	10.1002/eat.20458	2007	13	113
SHERMAN BJ, 2006, INT J EATING DISORD	10.1002/eat.20300	2006	13	54
NEUMARK-SZTAINER D, 2005, INT J EATING DISORD	10.1002/eat.20181	2005	13	88
TREAT TA, 2005, INT J EATING DISORD	10.1002/eat.20160	2005	13	24
KESKI-RAHKONEN A, 2005, INT J EATING DISORD-a	10.1002/eat.20123	2005	13	67
STRIEGEL-MOORE RH, 2005, INT J EATING DISORD-a-b	10.1002/eat.20090	2005	13	27
PIKE KM, 2005, INT J EATING DISORD-a	10.1002/eat.20065	2005	13	36
SHERRY SB, 2004, INT J EATING DISORD	10.1002/eat.10237	2004	13	74
GRILO CM, 2003, INT J EATING DISORD	10.1002/eat.10196	2003	13	54
HAAS HL, 2003, INT J EATING DISORD	10.1002/eat.10156	2003	13	42
DAVISON KK, 2003, INT J EATING DISORD	10.1002/eat.10142	2003	13	171
CHEN E, 2003, INT J EATING DISORD	10.1002/eat.10137	2003	13	69
POWERS PS, 2002, INT J EATING DISORD	10.1002/eat.10084	2002	13	126
LAEDERACH-HOFMANN K, 2002, INT J EATING DISORD	10.1002/eat.10051	2002	13	51
LEIT RA, 2002, INT J EATING DISORD	10.1002/eat.10019	2002	13	222
MAHON J, 2001, INT J EATING DISORD	10.1002/eat.1066	2001	13	40
SAFER DL, 2001, INT J EATING DISORD	10.1002/eat.1059	2001	13	67
CHAMORRO R, 2000, INT J EATING DISORD	3.0.CO;2-9" target="_blank">10.1002/(SICI)1098-108X(200007)28:13.0.CO;2-9	2000	13	105
RORTY M, 1999, INT J EATING DISORD	3.0.CO;2-I" target="_blank">10.1002/(SICI)1098-108X(199907)26:13.0.CO;2-I	1999	13	53
GOEBEL G, 1999, INT J EATING DISORD	3.0.CO;2-3" target="_blank">10.1002/(SICI)1098-108X(199903)25:23.0.CO;2-3	1999	13	52
PINHAS L, 1999, INT J EATING DISORD	3.0.CO;2-B" target="_blank">10.1002/(SICI)1098-108X(199903)25:23.0.CO;2-B	1999	13	119
CASPER RC, 1998, INT J EATING DISORD	3.0.CO;2-Q" target="_blank">10.1002/(SICI)1098-108X(199812)24:43.0.CO;2-Q	1998	13	67
TAYLOR CB, 1998, INT J EATING DISORD	3.0.CO;2-1" target="_blank">10.1002/(SICI)1098-108X(199807)24:13.0.CO;2-1	1998	13	150
SEXTON MC, 1998, INT J EATING DISORD	3.0.CO;2-G" target="_blank">10.1002/(SICI)1098-108X(199804)23:33.0.CO;2-G	1998	13	89
MATSUNAGA H, 1998, INT J EATING DISORD	3.0.CO;2-D" target="_blank">10.1002/(SICI)1098-108X(199805)23:43.0.CO;2-D	1998	13	49
SANFTNER JL, 1998, INT J EATING DISORD	3.0.CO;2-D" target="_blank">10.1002/(SICI)1098-108X(199805)23:43.0.CO;2-D	1998	13	57
KOFF E, 1997, INT J EATING DISORD	3.0.CO;2-1" target="_blank">10.1002/(SICI)1098-108X(199707)22:13.0.CO;2-1	1997	13	88
ELDREDGE KL, 1997, INT J EATING DISORD-a	3.0.CO;2-O" target="_blank">10.1002/(SICI)1098-108X(1997)21:43.0.CO;2-O	1997	13	70
SANDS R, 1997, INT J EATING DISORD	3.0.CO;2-K" target="_blank">10.1002/(SICI)1098-108X(199703)21:23.0.CO;2-K	1997	13	73
MUSSELL MP, 1997, INT J EATING DISORD	3.0.CO;2-N" target="_blank">10.1002/(SICI)1098-108X(1997)21:43.0.CO;2-N	1997	13	50
WELLS AM, 1997, INT J EATING DISORD	3.0.CO;2-O" target="_blank">10.1002/(SICI)1098-108X(1997)21:43.0.CO;2-O	1997	13	46
O'KEARNEY R, 1996, INT J EATING DISORD	3.0.CO;2-J" target="_blank">10.1002/(SICI)1098-108X(199609)20:23.0.CO;2-J	1996	13	101
LEE S, 1996, INT J EATING DISORD	3.0.CO;2-1" target="_blank">10.1002/(SICI)1098-108X(199607)20:13.0.CO;2-1	1996	13	84
EVERILL J, 1995, INT J EATING DISORD	3.0.CO;2-I" target="_blank">10.1002/1098-108X(199507)18:13.0.CO;2-I	1995	13	74
FULLERTON DT, 1995, INT J EATING DISORD	3.0.CO;2-Z" target="_blank">10.1002/1098-108X(199504)17:33.0.CO;2-Z	1995	13	67
BASDEVANT A, 1995, INT J EATING DISORD	3.0.CO;2-6" target="_blank">10.1002/1098-108X(199512)18:43.0.CO;2-6	1995	13	71
NEMEROFF CJ, 1994, INT J EATING DISORD	3.0.CO;2-D" target="_blank">10.1002/1098-108X(199409)16:23.0.CO;2-D	1994	13	88
FOLSOM V, 1993, INT J EATING DISORD	3.0.CO;2-N" target="_blank">10.1002/1098-108X(199304)13:33.0.CO;2-N	1993	13	82
PALMER RL, 1993, INT J EATING DISORD	3.0.CO;2-V" target="_blank">10.1002/1098-108X(199312)14:43.0.CO;2-V	1993	13	44
BEGLIN SJ, 1992, INT J EATING DISORD	3.0.CO;2-W" target="_blank">10.1002/1098-108X(199207)12:13.0.CO;2-W	1992	13	70
WILSON GT, 1992, INT J EATING DISORD	3.0.CO;2-X" target="_blank">10.1002/1098-108X(199205)11:43.0.CO;2-X	1992	13	21
STRIEGELÂ€MOORE RH, 1990, INT J EATING DISORD	3.0.CO;2-C" target="_blank">10.1002/1098-108X(199009)9:53.0.CO;2-C	1990	13	78
GRALEN SJ, 1990, INT J EATING DISORD	3.0.CO;2-0" target="_blank">10.1002/1098-108X(199009)9:53.0.CO;2-0	1990	13	81
CALAM RM, 1989, INT J EATING DISORD	3.0.CO;2-P" target="_blank">10.1002/1098-108X(198907)8:43.0.CO;2-P	1989	13	93
PALMER R, 1987, INT J EATING DISORD	3.0.CO;2-Z" target="_blank">10.1002/1098-108X(198701)6:13.0.CO;2-Z	1987	13	44
SMITH MC, 1986, INT J EATING DISORD	3.0.CO;2-M" target="_blank">10.1002/1098-108X(198603)5:33.0.CO;2-M	1986	13	33
LEON GR, 1985, INT J EATING DISORD	3.0.CO;2-E" target="_blank">10.1002/1098-108X(198502)4:13.0.CO;2-E	1985	13	80
SCHWARTZ DM, 1982, INT J EATING DISORD	3.0.CO;2-8" target="_blank">10.1002/1098-108X(198221)1:33.0.CO;2-8	1982	13	112
GENDERS R, 2010, EATING WEIGHT DISORD	10.1007/BF03325304	2010	13	37
LINVILLE D, 2012, EATING DISORD	10.1080/10640266.2012.668480	2012	13	41
LOCK J, 2008, EATING DISORD	10.1080/10640260802115969	2008	13	31
GRIEVE FG, 2007, EATING DISORD	10.1080/10640260601044535	2007	13	128
BARBARICH NC, 2002, EATING DISORD	10.1080/10640260214505	2002	13	24
LAVENDER JM, 2014, EUR EATING DISORD REV	10.1002/erv.2288	2014	13	48
MEULE A, 2012, EUR EATING DISORD REV	10.1002/erv.2189	2012	13	73
ZEECK A, 2011, EUR EATING DISORD REV	10.1002/erv.1066	2011	13	83
WILSON GT, 2010, EUR EATING DISORD REV	10.1002/erv.1048	2010	13	103
BAMFORD B, 2010, EUR EATING DISORD REV	10.1002/erv.975	2010	13	44
MOND JM, 2004, EUR EATING DISORD REV	10.1002/erv.579	2004	13	67
ZEECK A, 2004, EUR EATING DISORD REV	10.1002/erv.535	2004	13	38
SURGENOR LJ, 2004, EUR EATING DISORD REV	10.1002/erv.539	2004	13	36
MEADS C, 2001, EUR EATING DISORD REV	10.1002/erv.406	2001	13	78
BRAMON-BOSCH E, 2000, EUR EATING DISORD REV	3.0.CO;2-G" target="_blank">10.1002/1099-0968(200008)8:43.0.CO;2-G	2000	13	55
LINARDON J, 2018, INT J EATING DISORD-a-b-c	10.1002/eat.22838	2018	12	20
NORRIS ML, 2018, INT J EATING DISORD	10.1002/eat.22814	2018	12	26
DAKANALIS A, 2017, INT J EATING DISORD	10.1002/eat.22696	2017	12	19
FORREST LN, 2017, INT J EATING DISORD	10.1002/eat.22702	2017	12	20
MITCHISON D, 2017, INT J EATING DISORD	10.1002/eat.22592	2017	12	39
GARBER AK, 2016, INT J EATING DISORD	10.1002/eat.22482	2016	12	48
MADDEN S, 2015, INT J EATING DISORD	10.1002/eat.22414	2015	12	42
BYRNE CE, 2015, INT J EATING DISORD	10.1002/eat.22376	2015	12	33
HIBBS R, 2015, INT J EATING DISORD	10.1002/eat.22298	2015	12	42
KEYES A, 2015, INT J EATING DISORD	10.1002/eat.22354	2015	12	29
FRIEDERICH H-C, 2013, INT J EATING DISORD	10.1002/eat.22099	2013	12	70
TCHANTURIA K, 2012, INT J EATING DISORD	10.1002/eat.22032	2012	12	92
ELLISON R, 2012, INT J EATING DISORD	10.1002/eat.22000	2012	12	39
TRACE SE, 2012, INT J EATING DISORD-a	10.1002/eat.20955	2012	12	56
STEINGLASS J, 2012, INT J EATING DISORD	10.1002/eat.20936	2012	12	63
ZUNKER C, 2011, INT J EATING DISORD	10.1002/eat.20859	2011	12	21
HEBEBRAND J, 2011, INT J EATING DISORD	10.1002/eat.20875	2011	12	48
BOHON C, 2011, INT J EATING DISORD	10.1002/eat.20869	2011	12	91
STEELE AL, 2011, INT J EATING DISORD-a	10.1002/eat.20830	2011	12	33
MURRAY SB, 2010, INT J EATING DISORD	10.1002/eat.20828	2010	12	103
BECKER AE, 2010, INT J EATING DISORD-a	10.1002/eat.20675	2010	12	43
NEUMARK-SZTAINER D, 2009, INT J EATING DISORD	10.1002/eat.20733	2009	12	61
BECKER AE, 2009, INT J EATING DISORD-a	10.1002/eat.20723	2009	12	47
YACKOBOVITCH-GAVAN M, 2009, INT J EATING DISORD	10.1002/eat.20624	2009	12	53
MEHLER PS, 2009, INT J EATING DISORD	10.1002/eat.20593	2009	12	65
DARBY A, 2009, INT J EATING DISORD	10.1002/eat.20601	2009	12	78
SHAFRAN R, 2008, INT J EATING DISORD	10.1002/eat.20500	2008	12	57
GALANTI K, 2007, INT J EATING DISORD	10.1002/eat.20441	2007	12	85
WONDERLICH SA, 2007, INT J EATING DISORD	10.1002/eat.20437	2007	12	23
JACOBI C, 2007, INT J EATING DISORD	10.1002/eat.20344	2007	12	58
DE LA RIE S, 2007, INT J EATING DISORD	10.1002/eat.20338	2007	12	55
GODART N, 2006, INT J EATING DISORD	10.1002/eat.20274	2006	12	43
HERZOG DB, 2006, INT J EATING DISORD	10.1002/eat.20257	2006	12	53
ENGEL SG, 2005, INT J EATING DISORD-a	10.1002/eat.20169	2005	12	65
BECKER AE, 2005, INT J EATING DISORD	10.1002/eat.20141	2005	12	37
SASSAROLI S, 2005, INT J EATING DISORD	10.1002/eat.20079	2005	12	82
MARSHALL HM, 2004, INT J EATING DISORD	10.1002/eat.10241	2004	12	104
STEIN KF, 2003, INT J EATING DISORD	10.1002/eat.10194	2003	12	84
STICE E, 2003, INT J EATING DISORD	10.1002/eat.10171	2003	12	145
SHAFRAN R, 2002, INT J EATING DISORD	10.1002/eat.10097	2002	12	52
DUNN EC, 2002, INT J EATING DISORD	10.1002/eat.10075	2002	12	73
GELLER J, 2002, INT J EATING DISORD-a	10.1002/eat.10045	2002	12	38
CROW S, 2001, INT J EATING DISORD	10.1002/eat.1077	2001	12	92
WOMBLE LG, 2001, INT J EATING DISORD	10.1002/eat.1076	2001	12	93
STROBER M, 2001, INT J EATING DISORD	10.1002/eat.1017	2001	12	65
BANASIAK SJ, 2001, INT J EATING DISORD	3.0.CO;2-F" target="_blank">10.1002/1098-108X(200101)29:13.0.CO;2-F	2001	12	315
WARD A, 2000, INT J EATING DISORD	3.0.CO;2-P" target="_blank">10.1002/1098-108X(200012)28:43.0.CO;2-P	2000	12	82
HARTMAN D, 2000, INT J EATING DISORD	3.0.CO;2-M" target="_blank">10.1002/(SICI)1098-108X(200007)28:13.0.CO;2-M	2000	12	108
LA VIA MC, 2000, INT J EATING DISORD	3.0.CO;2-5" target="_blank">10.1002/(SICI)1098-108X(200004)27:33.0.CO;2-5	2000	12	88
LAKE AJ, 2000, INT J EATING DISORD	3.0.CO;2-J" target="_blank">10.1002/(SICI)1098-108X(200001)27:13.0.CO;2-J	2000	12	92
POLIVY J, 1999, INT J EATING DISORD-a	3.0.CO;2-R" target="_blank">10.1002/(SICI)1098-108X(199909)26:23.0.CO;2-R	1999	12	149
ADAMI GF, 1999, INT J EATING DISORD	3.0.CO;2-1" target="_blank">10.1002/(SICI)1098-108X(199904)25:33.0.CO;2-1	1999	12	97
GRIFFITHS RA, 1999, INT J EATING DISORD	3.0.CO;2-4" target="_blank">10.1002/(SICI)1098-108X(199903)25:23.0.CO;2-4	1999	12	65
SANTONASTASO P, 1999, INT J EATING DISORD	3.0.CO;2-I" target="_blank">10.1002/(SICI)1098-108X(199903)25:23.0.CO;2-I	1999	12	31
TELCH CF, 1998, INT J EATING DISORD	3.0.CO;2-P" target="_blank">10.1002/(SICI)1098-108X(199811)24:33.0.CO;2-P	1998	12	62
MITCHELL JE, 1998, INT J EATING DISORD	3.0.CO;2-H" target="_blank">10.1002/(SICI)1098-108X(199809)24:23.0.CO;2-H	1998	12	51
MURNEN SK, 1997, INT J EATING DISORD	3.0.CO;2-O" target="_blank">10.1002/(SICI)1098-108X(199711)22:33.0.CO;2-O	1997	12	111
ROLLAND K, 1997, INT J EATING DISORD	3.0.CO;2-H" target="_blank">10.1002/(SICI)1098-108X(199704)21:33.0.CO;2-H	1997	12	119
HANSEL SL, 1997, INT J EATING DISORD	3.0.CO;2-J" target="_blank">10.1002/(SICI)1098-108X(199701)21:13.0.CO;2-J	1997	12	42
MITCHELL JE, 1996, INT J EATING DISORD	3.0.CO;2-R" target="_blank">10.1002/(SICI)1098-108X(199611)20:33.0.CO;2-R	1996	12	43
SULLIVAN PF, 1996, INT J EATING DISORD-a	3.0.CO;2-N" target="_blank">10.1002/(SICI)1098-108X(199611)20:33.0.CO;2-N	1996	12	39
PRYOR T, 1996, INT J EATING DISORD-a		1996	12	40
HERPERTZ-DAHLMANN BM, 1996, INT J EATING DISORD	3.0.CO;2-M" target="_blank">10.1002/(SICI)1098-108X(199605)19:43.0.CO;2-M	1996	12	90
POWELL AD, 1995, INT J EATING DISORD	3.0.CO;2-Z" target="_blank">10.1002/1098-108X(199503)17:23.0.CO;2-Z	1995	12	197
STRIEGELÂ€MOORE RH, 1994, INT J EATING DISORD	10.1002/eat.2260150408	1994	12	94
FURUKAWA T, 1994, INT J EATING DISORD	3.0.CO;2-R" target="_blank">10.1002/1098-108X(199401)15:13.0.CO;2-R	1994	12	44
FRANKO DL, 1993, INT J EATING DISORD	3.0.CO;2-L" target="_blank">10.1002/1098-108X(199301)13:13.0.CO;2-L	1993	12	69
WOOD A, 1992, INT J EATING DISORD	3.0.CO;2-O" target="_blank">10.1002/1098-108X(199204)11:33.0.CO;2-O	1992	12	29
GARFINKEL PE, 1992, INT J EATING DISORD	3.0.CO;2-Z" target="_blank">10.1002/1098-108X(199203)11:23.0.CO;2-Z	1992	12	54
BUNNELL DW, 1992, INT J EATING DISORD	3.0.CO;2-V" target="_blank">10.1002/1098-108X(199201)11:13.0.CO;2-V	1992	12	46
BULIK CM, 1992, INT J EATING DISORD	3.0.CO;2-6" target="_blank">10.1002/1098-108X(199204)11:33.0.CO;2-6	1992	12	67
TOBIN DL, 1992, INT J EATING DISORD	3.0.CO;2-6" target="_blank">10.1002/1098-108X(199201)11:13.0.CO;2-6	1992	12	18
WONDERLICH SA, 1990, INT J EATING DISORD-a	3.0.CO;2-N" target="_blank">10.1002/1098-108X(199011)9:63.0.CO;2-N	1990	12	71
WELCH G, 1990, INT J EATING DISORD-a	3.0.CO;2-E" target="_blank">10.1002/1098-108X(199001)9:13.0.CO;2-E	1990	12	56
GOLDNER E, 1989, INT J EATING DISORD	3.0.CO;2-H" target="_blank">10.1002/1098-108X(198905)8:33.0.CO;2-H	1989	12	37
LEMBERG R, 1989, INT J EATING DISORD	3.0.CO;2-P" target="_blank">10.1002/1098-108X(198905)8:33.0.CO;2-P	1989	12	91
ARMSTRONG JG, 1989, INT J EATING DISORD	3.0.CO;2-E" target="_blank">10.1002/1098-108X(198903)8:23.0.CO;2-E	1989	12	92
WILSON GT, 1987, INT J EATING DISORD-a	3.0.CO;2-B" target="_blank">10.1002/1098-108X(198705)6:33.0.CO;2-B	1987	12	21
SILBER TJ, 1986, INT J EATING DISORD	3.0.CO;2-9" target="_blank">10.1002/1098-108X(198601)5:13.0.CO;2-9	1986	12	71
ROSEN JC, 1986, INT J EATING DISORD	3.0.CO;2-D" target="_blank">10.1002/1098-108X(198602)5:23.0.CO;2-D	1986	12	130
NORMAN DK, 1983, INT J EATING DISORD	3.0.CO;2-U" target="_blank">10.1002/1098-108X(198321)2:23.0.CO;2-U	1983	12	77
HALMI KA, 1981, INT J EATING DISORD	3.0.CO;2-H" target="_blank">10.1002/1098-108X(198123)1:13.0.CO;2-H	1981	12	41
BARTHELS F, 2018, EATING WEIGHT DISORD	10.1007/s40519-018-0479-0	2018	12	28
OBERLE CD, 2018, EATING WEIGHT DISORD-a	10.1007/s40519-017-0470-1	2018	12	21
SEIGEL K, 2001, EATING WEIGHT DISORD	10.1007/BF03339749	2001	12	35
COUTURIER J, 2010, EATING DISORD	10.1080/10640261003719443	2010	12	50
WERTHEIM EH, 2002, EATING DISORD	10.1080/10640260214507	2002	12	99
FAUNCE GJ, 2002, EATING DISORD	10.1080/10640260290081696	2002	12	77
ACKARD DM, 2002, EATING DISORD	10.1080/106402602753573540	2002	12	70
MARZOLA E, 2015, EUR EATING DISORD REV	10.1002/erv.2353	2015	12	30
MEANY G, 2014, EUR EATING DISORD REV	10.1002/erv.2273	2014	12	128
HUAS C, 2013, EUR EATING DISORD REV	10.1002/erv.2178	2013	12	26
NAKAI Y, 2013, EUR EATING DISORD REV	10.1002/erv.2203	2013	12	27
ESPESET EMS, 2012, EUR EATING DISORD REV	10.1002/erv.2183	2012	12	51
WADE TD, 2011, EUR EATING DISORD REV	10.1002/erv.1078	2011	12	46
DARCY AM, 2010, EUR EATING DISORD REV	10.1002/erv.1020	2010	12	40
CAMPBELL M, 2009, EUR EATING DISORD REV	10.1002/erv.934	2009	12	25
DEAN HY, 2008, EUR EATING DISORD REV	10.1002/erv.851	2008	12	36
MEWES R, 2008, EUR EATING DISORD REV	10.1002/erv.807	2008	12	23
HERZOG T, 2004, EUR EATING DISORD REV	10.1002/erv.424	2004	12	24
BLOKS H, 2001, EUR EATING DISORD REV	10.1002/erv.408	2001	12	28
SERFATY MA, 1999, EUR EATING DISORD REV	3.0.CO;2-H" target="_blank">10.1002/(SICI)1099-0968(199911)7:53.0.CO;2-H	1999	12	70
WILLIAMSON I, 1998, EUR EATING DISORD REV	3.0.CO;2-H" target="_blank">10.1002/(SICI)1099-0968(199809)6:33.0.CO;2-H	1998	12	85
GERLINGHOFF M, 1998, EUR EATING DISORD REV	3.0.CO;2-P" target="_blank">10.1002/(SICI)1099-0968(199806)6:23.0.CO;2-P	1998	12	68
YOUNG S, 2017, INT J EATING DISORD	10.1002/eat.22633	2017	11	16
WATSON RJ, 2017, INT J EATING DISORD-a	10.1002/eat.22576	2017	11	44
NORRIS ML, 2016, INT J EATING DISORD	10.1002/eat.22462	2016	11	34
FAIRBURN CG, 2015, INT J EATING DISORD	10.1002/eat.22398	2015	11	49
TATHAM M, 2015, INT J EATING DISORD	10.1002/eat.22430	2015	11	22
STEINHAUSEN H-C, 2015, INT J EATING DISORD	10.1002/eat.22402	2015	11	49
BERG KC, 2015, INT J EATING DISORD	10.1002/eat.22401	2015	11	58
TALBOT A, 2015, INT J EATING DISORD	10.1002/eat.22332	2015	11	23
MANGWETH-MATZEK B, 2014, INT J EATING DISORD	10.1002/eat.22232	2014	11	40
VAN DER KAAP-DEEDER J, 2014, INT J EATING DISORD	10.1002/eat.22266	2014	11	30
BRAUHARDT A, 2014, INT J EATING DISORD	10.1002/eat.22287	2014	11	29
EL GHOCH M, 2013, INT J EATING DISORD	10.1002/eat.22140	2013	11	27
WILFLEY DE, 2013, INT J EATING DISORD	10.1002/eat.22117	2013	11	36
FRANK GKW, 2012, INT J EATING DISORD	10.1002/eat.22016	2012	11	55
GROVER M, 2011, INT J EATING DISORD	10.1002/eat.20871	2011	11	28
BUTRYN ML, 2011, INT J EATING DISORD	10.1002/eat.20881	2011	11	33
BAKER JH, 2010, INT J EATING DISORD	10.1002/eat.20856	2010	11	58
RICHARDSON SM, 2010, INT J EATING DISORD	10.1002/eat.20682	2010	11	74
PINHEIRO AP, 2010, INT J EATING DISORD	10.1002/eat.20671	2010	11	59
CURRIN L, 2009, INT J EATING DISORD	10.1002/eat.20636	2009	11	54
HÃ¼TTER G, 2009, INT J EATING DISORD	10.1002/eat.20610	2009	11	68
CANETTI L, 2009, INT J EATING DISORD	10.1002/eat.20592	2009	11	105
FINK EL, 2009, INT J EATING DISORD	10.1002/eat.20556	2009	11	27
ARKELL J, 2008, INT J EATING DISORD	10.1002/eat.20546	2008	11	53
CHEN EY, 2008, INT J EATING DISORD	10.1002/eat.20522	2008	11	105
TREAT TA, 2008, INT J EATING DISORD	10.1002/eat.20571	2008	11	30
ZAITSOFF SL, 2008, INT J EATING DISORD	10.1002/eat.20515	2008	11	39
LOPEZ CA, 2008, INT J EATING DISORD	10.1002/eat.20511	2008	11	52
SYSKO R, 2008, INT J EATING DISORD	10.1002/eat.20475	2008	11	61
TOBIN DL, 2007, INT J EATING DISORD	10.1002/eat.20426	2007	11	61
ANESTIS MD, 2007, INT J EATING DISORD	10.1002/eat.20471	2007	11	157
EDDY KT, 2007, INT J EATING DISORD	10.1002/eat.20422	2007	11	27
SYSKO R, 2007, INT J EATING DISORD	10.1002/eat.20384	2007	11	52
MOND JM, 2007, INT J EATING DISORD	10.1002/eat.20380	2007	11	59
FORBUSH K, 2007, INT J EATING DISORD	10.1002/eat.20310	2007	11	63
REAS DL, 2006, INT J EATING DISORD	10.1002/eat.20236	2006	11	34
CARANO A, 2006, INT J EATING DISORD	10.1002/eat.20238	2006	11	95
MAZZEO SE, 2006, INT J EATING DISORD	10.1002/eat.20243	2006	11	67
DE ZWAAN M, 2006, INT J EATING DISORD	10.1002/eat.20246	2006	11	86
ENGEL SG, 2005, INT J EATING DISORD	10.1002/eat.20184	2005	11	41
REBA L, 2005, INT J EATING DISORD	10.1002/eat.20189	2005	11	62
OLMSTED MP, 2005, INT J EATING DISORD	10.1002/eat.20144	2005	11	38
GERNER B, 2005, INT J EATING DISORD	10.1002/eat.20094	2005	11	86
WINSTON AP, 2004, INT J EATING DISORD	10.1002/eat.20013	2004	11	33
DI PASCOLI L, 2004, INT J EATING DISORD	10.1002/eat.20002	2004	11	45
MOND JM, 2004, INT J EATING DISORD-a-b	10.1002/eat.20004	2004	11	39
CASH TF, 2004, INT J EATING DISORD	10.1002/eat.10264	2004	11	291
BIRMINGHAM CL, 2004, INT J EATING DISORD-a	10.1002/eat.10246	2004	11	33
WADE TD, 2003, INT J EATING DISORD	10.1002/eat.10136	2003	11	112
KAYE WH, 2003, INT J EATING DISORD	10.1002/eat.10135	2003	11	103
BULIK CM, 2003, INT J EATING DISORD-a	10.1002/eat.10140	2003	11	119
MCDOWELL BD, 2003, INT J EATING DISORD	10.1002/eat.10149	2003	11	29
TANOFSKY-KRAFF M, 2003, INT J EATING DISORD	10.1002/eat.10128	2003	11	42
PERRY L, 2002, INT J EATING DISORD	10.1002/eat.10093	2002	11	63
STEINER-ADAIR C, 2002, INT J EATING DISORD	10.1002/eat.10089	2002	11	65
GORDON KH, 2002, INT J EATING DISORD	10.1002/eat.10070	2002	11	52
KOVACS D, 2002, INT J EATING DISORD	10.1002/eat.10054	2002	11	46
SIMMONS JR, 2002, INT J EATING DISORD	10.1002/eat.10034	2002	11	54
KERZHNERMAN I, 2002, INT J EATING DISORD	10.1002/eat.10026	2002	11	19
FITZGERALD MP, 2002, INT J EATING DISORD-a	10.1002/eat.10004	2002	11	47
BHADRA N, 2002, INT J EATING DISORD	10.1002/eat.1112	2002	11	71
NAPOLITANO MA, 2001, INT J EATING DISORD	10.1002/eat.1072	2001	11	84
MEYER C, 2001, INT J EATING DISORD-a	10.1002/eat.1024	2001	11	81
BANASIAK SJ, 2001, INT J EATING DISORD-a	3.0.CO;2-G" target="_blank">10.1002/1098-108X(200101)29:13.0.CO;2-G	2001	11	74
NAKAMURA K, 2000, INT J EATING DISORD	3.0.CO;2-I" target="_blank">10.1002/1098-108X(200009)28:23.0.CO;2-I	2000	11	42
MURRAY C, 2000, INT J EATING DISORD	3.0.CO;2-R" target="_blank">10.1002/(SICI)1098-108X(200007)28:13.0.CO;2-R	2000	11	52
MATSUNAGA H, 2000, INT J EATING DISORD	3.0.CO;2-E" target="_blank">10.1002/(SICI)1098-108X(200004)27:33.0.CO;2-E	2000	11	75
NEUMARK-SZTAINER D, 2000, INT J EATING DISORD	3.0.CO;2-H" target="_blank">10.1002/1098-108X(200011)28:33.0.CO;2-H	2000	11	112
DELVENNE V, 1999, INT J EATING DISORD	3.0.co;2-%23" target="_blank">10.1002/(sici)1098-108x(199901)25:13.0.co;2-%23	1999	11	87
FERGUSON CP, 1999, INT J EATING DISORD	3.0.CO;2-U" target="_blank">10.1002/(SICI)1098-108X(199901)25:13.0.CO;2-U	1999	11	89
RATAN D, 1998, INT J EATING DISORD	3.0.CO;2-3" target="_blank">10.1002/(SICI)1098-108X(199807)24:13.0.CO;2-3	1998	11	22
TIGGEMANN M, 1998, INT J EATING DISORD	3.0.CO;2-O" target="_blank">10.1002/(SICI)1098-108X(199801)23:13.0.CO;2-O	1998	11	139
TELCH CF, 1997, INT J EATING DISORD	3.0.CO;2-F" target="_blank">10.1002/(SICI)1098-108X(199707)22:13.0.CO;2-F	1997	11	61
PAXTON SJ, 1997, INT J EATING DISORD	3.0.CO;2-J" target="_blank">10.1002/(SICI)1098-108X(199707)22:13.0.CO;2-J	1997	11	58
HSU LKG, 1997, INT J EATING DISORD	3.0.CO;2-Y" target="_blank">10.1002/(SICI)1098-108X(1997)21:43.0.CO;2-Y	1997	11	137
WIEDERMAN MW, 1996, INT J EATING DISORD	3.0.CO;2-M" target="_blank">10.1002/(SICI)1098-108X(199612)20:43.0.CO;2-M	1996	11	62
MCKISACK C, 1996, INT J EATING DISORD	3.0.CO;2-1" target="_blank">10.1002/(SICI)1098-108X(199609)20:23.0.CO;2-1	1996	11	30
STRIEGELÂ€MOORE RH, 1995, INT J EATING DISORD	3.0.CO;2-6" target="_blank">10.1002/1098-108X(199507)18:13.0.CO;2-6	1995	11	81
DE ZWAAN M, 1995, INT J EATING DISORD	3.0.CO;2-7" target="_blank">10.1002/1098-108X(199503)17:23.0.CO;2-7	1995	11	60
PLATTE P, 1994, INT J EATING DISORD	3.0.CO;2-Z" target="_blank">10.1002/1098-108X(199407)16:13.0.CO;2-Z	1994	11	42
BIRMINGHAM CL, 1994, INT J EATING DISORD	3.0.CO;2-#" target="_blank">10.1002/1098-108X(199404)15:33.0.CO;2-#	1994	11	86
HSU LKG, 1993, INT J EATING DISORD	3.0.CO;2-L" target="_blank">10.1002/1098-108X(199311)14:33.0.CO;2-L	1993	11	76
COCHRANE CE, 1993, INT J EATING DISORD	3.0.CO;2-G" target="_blank">10.1002/1098-108X(199309)14:23.0.CO;2-G	1993	11	147
GARNER DM, 1992, INT J EATING DISORD	3.0.CO;2-Q" target="_blank">10.1002/1098-108X(199211)12:33.0.CO;2-Q	1992	11	23
MCDONALD K, 1992, INT J EATING DISORD	3.0.CO;2-F" target="_blank">10.1002/1098-108X(199204)11:33.0.CO;2-F	1992	11	114
GARFINKEL PE, 1992, INT J EATING DISORD-a	3.0.CO;2-V" target="_blank">10.1002/1098-108X(199205)11:43.0.CO;2-V	1992	11	23
LOWE MR, 1991, INT J EATING DISORD	3.0.CO;2-X" target="_blank">10.1002/1098-108X(199101)10:13.0.CO;2-X	1991	11	48
BENÂ€TOVIM DI, 1991, INT J EATING DISORD-a	3.0.CO;2-7" target="_blank">10.1002/1098-108X(199103)10:23.0.CO;2-7	1991	11	58
VANDEREYCKEN W, 1990, INT J EATING DISORD	3.0.CO;2-Z" target="_blank">10.1002/1098-108X(199001)9:13.0.CO;2-Z	1990	11	43
ROSEN JC, 1990, INT J EATING DISORD-a	3.0.CO;2-F" target="_blank">10.1002/1098-108X(199001)9:13.0.CO;2-F	1990	11	85
HEAVEY A, 1989, INT J EATING DISORD	3.0.CO;2-V" target="_blank">10.1002/1098-108X(198905)8:33.0.CO;2-V	1989	11	25
MITCHELL JE, 1988, INT J EATING DISORD-a-b	3.0.CO;2-C" target="_blank">10.1002/1098-108X(198803)7:23.0.CO;2-C	1988	11	24
CRISP AH, 1988, INT J EATING DISORD	3.0.CO;2-4" target="_blank">10.1002/1098-108X(198801)7:13.0.CO;2-4	1988	11	50
OWENS RG, 1987, INT J EATING DISORD	3.0.CO;2-V" target="_blank">10.1002/1098-108X(198711)6:63.0.CO;2-V	1987	11	43
FREEMAN RJ, 1985, INT J EATING DISORD	3.0.CO;2-B" target="_blank">10.1002/1098-108X(198511)4:43.0.CO;2-B	1985	11	35
ANDERSEN AE, 1985, INT J EATING DISORD	3.0.CO;2-R" target="_blank">10.1002/1098-108X(198511)4:43.0.CO;2-R	1985	11	85
ABRAHAM SF, 1983, INT J EATING DISORD	3.0.CO;2-7" target="_blank">10.1002/1098-108X(198322)2:43.0.CO;2-7	1983	11	49
SUGARMAN A, 1982, INT J EATING DISORD	3.0.CO;2-H" target="_blank">10.1002/1098-108X(198222)1:43.0.CO;2-H	1982	11	67
SWIFT WJ, 1982, INT J EATING DISORD	3.0.CO;2-7" target="_blank">10.1002/1098-108X(198223)2:13.0.CO;2-7	1982	11	36
NOETEL M, 2016, J EATING DISORD	10.1186/s40337-016-0090-6	2016	11	22
DELLÂ€™OSSO L, 2018, EATING WEIGHT DISORD	10.1007/s40519-017-0460-3	2018	11	32
BRATMAN S, 2017, EATING WEIGHT DISORD	10.1007/s40519-017-0417-6	2017	11	22
LULÃ© D, 2014, EATING WEIGHT DISORD	10.1007/s40519-014-0101-z	2014	11	33
HENDERSON K, 2014, EATING DISORD	10.1080/10640266.2014.857512	2014	11	19
DARCY AM, 2012, EATING DISORD	10.1080/10640266.2012.715521	2012	11	35
WELTZIN TE, 2012, EATING DISORD	10.1080/10640266.2012.715527	2012	11	37
REAS DL, 2012, EATING DISORD	10.1080/10640266.2012.715523	2012	11	45
BREWERTON TD, 2011, EATING DISORD-a	10.1080/10640266.2011.551632	2011	11	30
CUMELLA EJ, 2008, EATING DISORD	10.1080/10640260802016670	2008	11	29
BRUCE KR, 2005, EATING DISORD	10.1080/10640260590893700	2005	11	37
LEWIS DM, 2001, EATING DISORD	10.1080/106402601300187713	2001	11	127
KATER KJ, 2000, EATING DISORD	10.1080/10640260008251208	2000	11	38
STEFFEN JJ, 1999, EATING DISORD	10.1080/10640269908249287	1999	11	43
MURRAY SH, 1996, EATING DISORD	10.1080/10640269608250074	1996	11	44
VANDEREYCKEN W, 1993, EATING DISORD	10.1080/10640269308248279	1993	11	31
NAZAR BP, 2017, EUR EATING DISORD REV	10.1002/erv.2495	2017	11	24
GÃ¼MMER R, 2015, EUR EATING DISORD REV	10.1002/erv.2377	2015	11	23
KAYE WH, 2015, EUR EATING DISORD REV	10.1002/erv.2330	2015	11	40
HOLLAND LA, 2013, EUR EATING DISORD REV	10.1002/erv.2241	2013	11	25
OLDERSHAW A, 2012, EUR EATING DISORD REV	10.1002/erv.2153	2012	11	36
NORDBAÃ¸ RHS, 2012, EUR EATING DISORD REV	10.1002/erv.1097	2012	11	47
ROCKWELL RE, 2011, EUR EATING DISORD REV	10.1002/erv.1094	2011	11	33
GODDARD E, 2011, EUR EATING DISORD REV	10.1002/erv.1042	2011	11	34
WILLINGE AC, 2010, EUR EATING DISORD REV	10.1002/erv.997	2010	11	29
VANDEREYCKEN W, 2009, EUR EATING DISORD REV	10.1002/erv.917	2009	11	48
CHEN H, 2008, EUR EATING DISORD REV	10.1002/erv.837	2008	11	75
MASSON PC, 2007, EUR EATING DISORD REV	10.1002/erv.762	2007	11	26
FARCHAUS STEIN K, 2007, EUR EATING DISORD REV	10.1002/erv.726	2007	11	79
SOH NL, 2006, EUR EATING DISORD REV	10.1002/erv.678	2006	11	99
GELLER J, 2002, EUR EATING DISORD REV	10.1002/erv.470	2002	11	29
DARE C, 2000, EUR EATING DISORD REV-a	3.0.CO;2-P" target="_blank">10.1002/(SICI)1099-0968(200002)8:13.0.CO;2-P	2000	11	117
DAVEY GCL, 1998, EUR EATING DISORD REV	3.0.CO;2-E" target="_blank">10.1002/(SICI)1099-0968(199809)6:33.0.CO;2-E	1998	11	78
OGDEN J, 1996, EUR EATING DISORD REV	3.0.CO;2-U" target="_blank">10.1002/(SICI)1099-0968(199609)4:33.0.CO;2-U	1996	11	102
EDLUND B, 1996, EUR EATING DISORD REV	3.0.CO;2-6" target="_blank">10.1002/(SICI)1099-0968(199603)4:13.0.CO;2-6	1996	11	50
NEWTON JT, 1993, EUR EATING DISORD REV	10.1002/erv.2400010104	1993	11	49
BODELL LP, 2016, INT J EATING DISORD	10.1002/eat.22545	2016	10	17
FORNEY KJ, 2016, INT J EATING DISORD-a	10.1002/eat.22504	2016	10	29
MANASSE SM, 2015, INT J EATING DISORD	10.1002/eat.22383	2015	10	38
ROHDE P, 2015, INT J EATING DISORD	10.1002/eat.22270	2015	10	108
HART LM, 2015, INT J EATING DISORD	10.1002/eat.22284	2015	10	39
CIAO AC, 2015, INT J EATING DISORD-a	10.1002/eat.22314	2015	10	24
ACKARD DM, 2014, INT J EATING DISORD-a	10.1002/eat.22346	2014	10	29
LATNER JD, 2014, INT J EATING DISORD	10.1002/eat.22296	2014	10	45
CARDI V, 2014, INT J EATING DISORD	10.1002/eat.22261	2014	10	33
WU M, 2013, INT J EATING DISORD	10.1002/eat.22143	2013	10	64
AARDOOM JJ, 2013, INT J EATING DISORD	10.1002/eat.22135	2013	10	63
TIGGEMANN M, 2013, INT J EATING DISORD	10.1002/eat.22141	2013	10	181
KEEL PK, 2013, INT J EATING DISORD-a	10.1002/eat.22050	2013	10	16
STROBER M, 2012, INT J EATING DISORD	10.1002/eat.22005	2012	10	43
LINDNER SE, 2012, INT J EATING DISORD	10.1002/eat.22025	2012	10	30
HUDSON JI, 2012, INT J EATING DISORD	10.1002/eat.20890	2012	10	56
CARTER FA, 2011, INT J EATING DISORD	10.1002/eat.20879	2011	10	89
BRATLAND-SANDA S, 2010, INT J EATING DISORD-a	10.1002/eat.20753	2010	10	56
MITCHELL JE, 2009, INT J EATING DISORD	10.1002/eat.20651	2009	10	26
TIERNEY S, 2009, INT J EATING DISORD	10.1002/eat.20557	2009	10	36
LE GRANGE D, 2008, INT J EATING DISORD	10.1002/eat.20566	2008	10	29
MEHLER PS, 2008, INT J EATING DISORD	10.1002/eat.20554	2008	10	49
NICDAO EG, 2007, INT J EATING DISORD	10.1002/eat.20450	2007	10	62
WALSH BT, 2007, INT J EATING DISORD	10.1002/eat.20397	2007	10	25
HALVORSEN I, 2007, INT J EATING DISORD	10.1002/eat.20428	2007	10	27
SPOOR STP, 2007, INT J EATING DISORD	10.1002/eat.20410	2007	10	28
MITCHELL JE, 2007, INT J EATING DISORD-a	10.1002/eat.20343	2007	10	65
SHAPIRO JR, 2007, INT J EATING DISORD-a	10.1002/eat.20318	2007	10	59
SPOOR STP, 2006, INT J EATING DISORD	10.1002/eat.20283	2006	10	65
MYERS TC, 2006, INT J EATING DISORD	10.1002/eat.20324	2006	10	48
HAEDT AA, 2006, INT J EATING DISORD	10.1002/eat.20335	2006	10	20
MANGWETH-MATZEK B, 2006, INT J EATING DISORD	10.1002/eat.20327	2006	10	87
RINGHAM R, 2006, INT J EATING DISORD	10.1002/eat.20299	2006	10	57
WILKSCH SM, 2006, INT J EATING DISORD	10.1002/eat.20237	2006	10	85
HALVORSEN I, 2006, INT J EATING DISORD	10.1002/eat.20248	2006	10	37
THOMAS JJ, 2005, INT J EATING DISORD	10.1002/eat.20185	2005	10	57
AGRANAT-MEGED AN, 2005, INT J EATING DISORD	10.1002/eat.20096	2005	10	147
KAYE WH, 2005, INT J EATING DISORD	10.1002/eat.20109	2005	10	83
SYSKO R, 2005, INT J EATING DISORD	10.1002/eat.20078	2005	10	42
STEINHAUSEN H-C, 2005, INT J EATING DISORD	10.1002/eat.20077	2005	10	40
GONZÃ¡LEZ-PINTO A, 2004, INT J EATING DISORD	10.1002/eat.20058	2004	10	40
MYERS TC, 2004, INT J EATING DISORD	10.1002/eat.20032	2004	10	47
BAILER U, 2004, INT J EATING DISORD	10.1002/eat.20003	2004	10	68
REICHBORN-KJENNERUD T, 2004, INT J EATING DISORD-a	10.1002/eat.10252	2004	10	45
WONDERLICH SA, 2003, INT J EATING DISORD	10.1002/eat.10206	2003	10	62
STUNKARD AJ, 2003, INT J EATING DISORD	10.1002/eat.10210	2003	10	99
YANOVSKI SZ, 2003, INT J EATING DISORD	10.1002/eat.10211	2003	10	145
KLUMP KL, 2003, INT J EATING DISORD	10.1002/eat.10151	2003	10	103
GRILO CM, 2003, INT J EATING DISORD-a	10.1002/eat.10123	2003	10	51
CASH TF, 2002, INT J EATING DISORD	10.1002/eat.10100	2002	10	85
HUON GF, 2002, INT J EATING DISORD	10.1002/eat.10061	2002	10	47
SAFER DL, 2002, INT J EATING DISORD	10.1002/eat.10080	2002	10	49
MITCHELL JE, 2002, INT J EATING DISORD-a	10.1002/eat.10057	2002	10	25
VON RANSON KM, 2002, INT J EATING DISORD	10.1002/eat.10050	2002	10	75
PEREZ M, 2002, INT J EATING DISORD	10.1002/eat.10006	2002	10	101
KLUMP KL, 2002, INT J EATING DISORD	10.1002/eat.10024	2002	10	72
ABDOLLAHI P, 2001, INT J EATING DISORD	10.1002/eat.1083	2001	10	57
WOLK SL, 2001, INT J EATING DISORD	10.1002/eat.1058	2001	10	46
LOXTON NJ, 2001, INT J EATING DISORD	10.1002/eat.1042	2001	10	187
AL-SUBAIE AS, 2000, INT J EATING DISORD	3.0.CO;2-Z" target="_blank">10.1002/1098-108X(200009)28:23.0.CO;2-Z	2000	10	47
ZAIDER TI, 2000, INT J EATING DISORD	3.0.CO;2-V" target="_blank">10.1002/(SICI)1098-108X(200007)28:13.0.CO;2-V	2000	10	77
OGDEN J, 2000, INT J EATING DISORD	3.0.CO;2-N" target="_blank">10.1002/(SICI)1098-108X(200007)28:13.0.CO;2-N	2000	10	56
MILLER KJ, 2000, INT J EATING DISORD	3.0.CO;2-Q" target="_blank">10.1002/(SICI)1098-108X(200004)27:33.0.CO;2-Q	2000	10	143
FITZGIBBON ML, 2000, INT J EATING DISORD	3.0.CO;2-Q" target="_blank">10.1002/(SICI)1098-108X(200003)27:23.0.CO;2-Q	2000	10	33
THOMPSON JK, 1999, INT J EATING DISORD	3.0.CO;2-R" target="_blank">10.1002/(SICI)1098-108X(199907)26:13.0.CO;2-R	1999	10	182
NAKAMURA K, 1999, INT J EATING DISORD	3.0.CO;2-M" target="_blank">10.1002/(SICI)1098-108X(199907)26:13.0.CO;2-M	1999	10	53
EMBORG C, 1999, INT J EATING DISORD	3.0.CO;2-2" target="_blank">10.1002/(SICI)1098-108X(199904)25:33.0.CO;2-2	1999	10	54
STRIEGEL-MOORE RH, 1999, INT J EATING DISORD-a-b	3.0.CO;2-0" target="_blank">10.1002/(SICI)1098-108X(199905)25:43.0.CO;2-0	1999	10	75
SURGENOR LJ, 1998, INT J EATING DISORD	3.0.CO;2-W" target="_blank">10.1002/(SICI)1098-108X(199812)24:43.0.CO;2-W	1998	10	30
ALTABE M, 1998, INT J EATING DISORD	3.0.CO;2-J" target="_blank">10.1002/(SICI)1098-108X(199803)23:23.0.CO;2-J	1998	10	228
KALARCHIAN MA, 1998, INT J EATING DISORD	3.0.CO;2-I" target="_blank">10.1002/(SICI)1098-108X(199801)23:13.0.CO;2-I	1998	10	116
GLEAVES DH, 1998, INT J EATING DISORD	3.0.CO;2-E" target="_blank">10.1002/(SICI)1098-108X(199809)24:23.0.CO;2-E	1998	10	39
GLADIS MM, 1998, INT J EATING DISORD	3.0.CO;2-4" target="_blank">10.1002/(SICI)1098-108X(199801)23:13.0.CO;2-4	1998	10	45
GARRETT CJ, 1997, INT J EATING DISORD	3.0.CO;2-I" target="_blank">10.1002/(SICI)1098-108X(199704)21:33.0.CO;2-I	1997	10	43
SCHOEMAKER C, 1997, INT J EATING DISORD	3.0.CO;2-R" target="_blank">10.1002/(SICI)1098-108X(199701)21:13.0.CO;2-R	1997	10	51
LAMBERT M, 1997, INT J EATING DISORD	3.0.CO;2-Q" target="_blank">10.1002/(SICI)1098-108X(1997)21:43.0.CO;2-Q	1997	10	51
HEFFERNAN K, 1996, INT J EATING DISORD	3.0.CO;2-P" target="_blank">10.1002/(SICI)1098-108X(199603)19:23.0.CO;2-P	1996	10	84
LEVINE MD, 1996, INT J EATING DISORD	3.0.CO;2-K" target="_blank">10.1002/(SICI)1098-108X(199603)19:23.0.CO;2-K	1996	10	47
WIEDERMAN MW, 1996, INT J EATING DISORD-a-b	3.0.CO;2-R" target="_blank">10.1002/(SICI)1098-108X(199603)19:23.0.CO;2-R	1996	10	44
BLOUIN AG, 1995, INT J EATING DISORD	3.0.CO;2-3" target="_blank">10.1002/1098-108X(199509)18:23.0.CO;2-3	1995	10	171
WILLIAMSON DA, 1995, INT J EATING DISORD	3.0.CO;2-M" target="_blank">10.1002/1098-108X(199505)17:43.0.CO;2-M	1995	10	80
SHARP CW, 1994, INT J EATING DISORD	3.0.CO;2-O" target="_blank">10.1002/1098-108X(199403)15:23.0.CO;2-O	1994	10	81
LE GRANGE D, 1994, INT J EATING DISORD	10.1002/eat.2260150407	1994	10	58
GREEN MW, 1993, INT J EATING DISORD	3.0.CO;2-E" target="_blank">10.1002/1098-108X(199312)14:43.0.CO;2-E	1993	10	79
DACOSTA M, 1992, INT J EATING DISORD	3.0.CO;2-2" target="_blank">10.1002/1098-108X(199205)11:43.0.CO;2-2	1992	10	93
DEVLIN MJ, 1992, INT J EATING DISORD	3.0.CO;2-K" target="_blank">10.1002/1098-108X(199205)11:43.0.CO;2-K	1992	10	41
BRAND PA, 1992, INT J EATING DISORD	3.0.CO;2-J" target="_blank">10.1002/1098-108X(199204)11:33.0.CO;2-J	1992	10	115
CHOUDRY IY, 1992, INT J EATING DISORD	3.0.CO;2-P" target="_blank">10.1002/1098-108X(199204)11:33.0.CO;2-P	1992	10	55
ALLISON DB, 1991, INT J EATING DISORD	3.0.CO;2-#" target="_blank">10.1002/1098-108X(199109)10:53.0.CO;2-#	1991	10	189
MCCANN UD, 1991, INT J EATING DISORD	3.0.CO;2-C" target="_blank">10.1002/1098-108X(199111)10:63.0.CO;2-C	1991	10	38
LOWE MR, 1991, INT J EATING DISORD-a	3.0.CO;2-U" target="_blank">10.1002/1098-108X(199107)10:43.0.CO;2-U	1991	10	57
SCHOTTE DE, 1990, INT J EATING DISORD	3.0.CO;2-P" target="_blank">10.1002/1098-108X(199001)9:13.0.CO;2-P	1990	10	39
STERN SL, 1989, INT J EATING DISORD	3.0.CO;2-S" target="_blank">10.1002/1098-108X(198901)8:13.0.CO;2-S	1989	10	68
HUON GF, 1988, INT J EATING DISORD	3.0.CO;2-L" target="_blank">10.1002/1098-108X(198803)7:23.0.CO;2-L	1988	10	27
LINDHOLM L, 1988, INT J EATING DISORD	3.0.CO;2-8" target="_blank">10.1002/1098-108X(198807)7:43.0.CO;2-8	1988	10	35
GREENFELD D, 1987, INT J EATING DISORD	3.0.CO;2-Q" target="_blank">10.1002/1098-108X(198701)6:13.0.CO;2-Q	1987	10	68
AGRAS WS, 1987, INT J EATING DISORD	3.0.CO;2-2" target="_blank">10.1002/1098-108X(198701)6:13.0.CO;2-2	1987	10	117
HUON GF, 1986, INT J EATING DISORD	3.0.CO;2-S" target="_blank">10.1002/1098-108X(198603)5:33.0.CO;2-S	1986	10	27
SHATFORD LA, 1986, INT J EATING DISORD	3.0.CO;2-D" target="_blank">10.1002/1098-108X(198603)5:33.0.CO;2-D	1986	10	56
MITCHELL JE, 1986, INT J EATING DISORD-a	3.0.CO;2-Z" target="_blank">10.1002/1098-108X(198602)5:23.0.CO;2-Z	1986	10	26
CASPER RC, 1983, INT J EATING DISORD	3.0.CO;2-D" target="_blank">10.1002/1098-108X(198321)2:33.0.CO;2-D	1983	10	68
MITCHELL JE, 1982, INT J EATING DISORD	3.0.CO;2-T" target="_blank">10.1002/1098-108X(198224)1:23.0.CO;2-T	1982	10	66
COONEY M, 2018, J EATING DISORD	10.1186/s40337-018-0193-3	2018	10	21
STEINGLASS JE, 2016, J EATING DISORD	10.1186/s40337-016-0106-2	2016	10	39
CALUGI S, 2015, J EATING DISORD	10.1186/s40337-015-0057-z	2015	10	15
STEPHEN EM, 2014, J EATING DISORD	10.1186/2050-2974-2-16	2014	10	28
ROSE JS, 2013, J EATING DISORD	10.1186/2050-2974-1-42	2013	10	42
DEPA J, 2017, EATING WEIGHT DISORD	10.1007/s40519-016-0334-0	2017	10	23
BOSELLO O, 2016, EATING WEIGHT DISORD	10.1007/s40519-016-0278-4	2016	10	24
CALUGI S, 2015, EATING WEIGHT DISORD	10.1007/s40519-015-0191-2	2015	10	30
INNAMORATI M, 2015, EATING WEIGHT DISORD-a	10.1007/s40519-014-0142-3	2015	10	38
ÃGH T, 2015, EATING WEIGHT DISORD	10.1007/s40519-014-0173-9	2015	10	52
ORNSTEIN RM, 2012, EATING WEIGHT DISORD	10.1007/BF03325344	2012	10	19
BANDINI S, 2006, EATING WEIGHT DISORD	10.1007/BF03327569	2006	10	26
DANCYGER I, 2003, EAT WEIGHT DISORD	10.1007/BF03325021	2003	10	27
BEAN P, 2001, EATING WEIGHT DISORD	10.1007/BF03339743	2001	10	24
TSAI G, 2000, EATING WEIGHT DISORD	10.1007/BF03354445	2000	10	61
MURRAY SB, 2015, EATING DISORD	10.1080/10640266.2015.1042317	2015	10	16
BANKOFF SM, 2012, EATING DISORD	10.1080/10640266.2012.668478	2012	10	53
JUARASCIO AS, 2010, EATING DISORD	10.1080/10640266.2010.511918	2010	10	63
WILLIAMS M, 2006, EATING DISORD	10.1080/10640260600796267	2006	10	27
FINGERET MC, 2006, EATING DISORD	10.1080/10640260600638899	2006	10	56
ZUCKER NL, 2005, EATING DISORD	10.1080/10640260591005272	2005	10	28
SANSONE RA, 2005, EATING DISORD-a-b	10.1080/10640260590893593	2005	10	90
MCVEY GL, 2003, EATING DISORD	10.1080/10640260390218297	2003	10	61
OÂ€™DEA J, 2000, EATING DISORD	10.1080/10640260008251219	2000	10	48
PAXTON SJ, 1996, EATING DISORD	10.1080/10640269608249193	1996	10	51
TCHANTURIA K, 2017, EUR EATING DISORD REV	10.1002/erv.2522	2017	10	34
DUNCAN AE, 2017, EUR EATING DISORD REV	10.1002/erv.2503	2017	10	30
DAKANALIS A, 2016, EUR EATING DISORD REV	10.1002/erv.2433	2016	10	30
VAN AUTREVE S, 2013, EUR EATING DISORD REV	10.1002/erv.2233	2013	10	27
DANNER UN, 2012, EUR EATING DISORD REV-a	10.1002/erv.1098	2012	10	72
SEPÃºLVEDA AR, 2012, EUR EATING DISORD REV	10.1002/erv.1118	2012	10	31
HATCH A, 2010, EUR EATING DISORD REV	10.1002/erv.974	2010	10	47
BERMAN MI, 2009, EUR EATING DISORD REV	10.1002/erv.962	2009	10	57
BJÃ¶RK T, 2009, EUR EATING DISORD REV	10.1002/erv.911	2009	10	29
FERNÃ¡NDEZ-ARANDA F, 2004, EUR EATING DISORD REV	10.1002/erv.603	2004	10	45
TREASURE J, 2003, EUR EATING DISORD REV	10.1002/erv.485	2003	10	37
GHADERI A, 2002, EUR EATING DISORD REV	10.1002/erv.425	2002	10	43
FURNHAM A, 1998, EUR EATING DISORD REV	3.0.CO;2-V" target="_blank">10.1002/(SICI)1099-0968(199803)6:13.0.CO;2-V	1998	10	119
REAS DL, 2016, INT J EATING DISORD-a-b	10.1002/eat.22517	2016	9	13
THALER L, 2016, INT J EATING DISORD	10.1002/eat.22510	2016	9	19
DAKANALIS A, 2016, INT J EATING DISORD	10.1002/eat.22535	2016	9	31
PUCCIO F, 2016, INT J EATING DISORD	10.1002/eat.22506	2016	9	38
SACHS KV, 2016, INT J EATING DISORD	10.1002/eat.22481	2016	9	43
TREGARTHEN JP, 2015, INT J EATING DISORD	10.1002/eat.22386	2015	9	53
KITTEL R, 2015, INT J EATING DISORD	10.1002/eat.22419	2015	9	42
KOSMERLY S, 2015, INT J EATING DISORD	10.1002/eat.22276	2015	9	30
STUHLDREHER N, 2015, INT J EATING DISORD	10.1002/eat.22274	2015	9	22
RANZENHOFER LM, 2014, INT J EATING DISORD	10.1002/eat.22333	2014	9	37
HAYNOS AF, 2014, INT J EATING DISORD	10.1002/eat.22265	2014	9	23
SVALDI J, 2014, INT J EATING DISORD	10.1002/eat.22260	2014	9	68
KELLY AC, 2014, INT J EATING DISORD	10.1002/eat.22196	2014	9	65
HOYLE D, 2013, INT J EATING DISORD	10.1002/eat.22144	2013	9	30
BRYANT-WAUGH R, 2013, INT J EATING DISORD	10.1002/eat.22093	2013	9	52
BILLINGSLEY-MARSHALL RL, 2013, INT J EATING DISORD	10.1002/eat.22086	2013	9	20
VANNUCCI A, 2013, INT J EATING DISORD	10.1002/eat.22115	2013	9	38
FORSBERG S, 2013, INT J EATING DISORD	10.1002/eat.22047	2013	9	22
ABEBE DS, 2012, INT J EATING DISORD	10.1002/eat.20950	2012	9	36
STILES-SHIELDS EC, 2012, INT J EATING DISORD	10.1002/eat.22004	2012	9	18
ANSELL EB, 2012, INT J EATING DISORD	10.1002/eat.20897	2012	9	48
DINGEMANS AE, 2012, INT J EATING DISORD-a	10.1002/eat.20905	2012	9	53
ZUNKER C, 2011, INT J EATING DISORD-a	10.1002/eat.20862	2011	9	31
WINGFIELD N, 2011, INT J EATING DISORD	10.1002/eat.20824	2011	9	37
ROSLING AM, 2011, INT J EATING DISORD	10.1002/eat.20827	2011	9	64
OBERNDORFER TA, 2011, INT J EATING DISORD	10.1002/eat.20750	2011	9	63
BULIK CM, 2011, INT J EATING DISORD	10.1002/eat.20790	2011	9	56
ROBERTO CA, 2010, INT J EATING DISORD	10.1002/eat.20770	2010	9	22
ESCOBAR-KOCH T, 2010, INT J EATING DISORD	10.1002/eat.20741	2010	9	32
VAN SON GE, 2010, INT J EATING DISORD	10.1002/eat.20676	2010	9	42
MARCUS MD, 2009, INT J EATING DISORD	10.1002/eat.20725	2009	9	92
AGRAS WS, 2009, INT J EATING DISORD	10.1002/eat.20708	2009	9	66
CROW SJ, 2009, INT J EATING DISORD-a	10.1002/eat.20576	2009	9	54
PROBST M, 2008, INT J EATING DISORD	10.1002/eat.20531	2008	9	27
CROWTHER JH, 2008, INT J EATING DISORD	10.1002/eat.20537	2008	9	36
WHITNEY J, 2008, INT J EATING DISORD	10.1002/eat.20536	2008	9	45
KOUBAA S, 2008, INT J EATING DISORD	10.1002/eat.20521	2008	9	35
PAXTON SJ, 2007, INT J EATING DISORD	10.1002/eat.20446	2007	9	71
GOLDSCHMIDT AB, 2007, INT J EATING DISORD	10.1002/eat.20387	2007	9	56
CURRIN L, 2007, INT J EATING DISORD-a	10.1002/eat.20355	2007	9	37
LEE H-Y, 2007, INT J EATING DISORD	10.1002/eat.20364	2007	9	26
POWERS PS, 2007, INT J EATING DISORD	10.1002/eat.20325	2007	9	47
HRABOSKY JI, 2007, INT J EATING DISORD	10.1002/eat.20323	2007	9	31
VON RANSON KM, 2006, INT J EATING DISORD	10.1002/eat.20201	2006	9	60
BROWN RF, 2005, INT J EATING DISORD	10.1002/eat.20135	2005	9	33
BINFORD RB, 2005, INT J EATING DISORD-a	10.1002/eat.20062	2005	9	95
KAYE WH, 2004, INT J EATING DISORD	10.1002/eat.10271	2004	9	41
O'REARDON JP, 2004, INT J EATING DISORD	10.1002/eat.10224	2004	9	82
MOORE F, 2003, INT J EATING DISORD	10.1002/eat.10198	2003	9	36
GORIN AA, 2003, INT J EATING DISORD	10.1002/eat.10152	2003	9	42
WALLER G, 2003, INT J EATING DISORD-a	10.1002/eat.10161	2003	9	36
MALINA A, 2003, INT J EATING DISORD	10.1002/eat.10122	2003	9	76
MOSER DJ, 2003, INT J EATING DISORD	10.1002/eat.10108	2003	9	56
PASSI VA, 2003, INT J EATING DISORD	10.1002/eat.10113	2003	9	68
SWAYZE II VW, 2003, INT J EATING DISORD	10.1002/eat.10111	2003	9	79
HARVEY T, 2002, INT J EATING DISORD	10.1002/eat.10069	2002	9	63
SORBARA M, 2002, INT J EATING DISORD	10.1002/eat.10046	2002	9	45
PEARSON J, 2002, INT J EATING DISORD	10.1002/eat.10014	2002	9	44
KEY A, 2002, INT J EATING DISORD-a	10.1002/eat.10018	2002	9	51
SIEVERT K-D, 2002, INT J EATING DISORD	10.1002/eat.10000	2002	9	43
PENDLETON VR, 2002, INT J EATING DISORD-a	10.1002/eat.10010	2002	9	55
SMEETS MAM, 2001, INT J EATING DISORD	10.1002/eat.1037	2001	9	57
MCCLELLAND L, 2001, INT J EATING DISORD	3.0.CO;2-I" target="_blank">10.1002/1098-108X(200103)29:23.0.CO;2-I	2001	9	59
WONG JCH, 2001, INT J EATING DISORD	3.0.CO;2-R" target="_blank">10.1002/1098-108X(200101)29:13.0.CO;2-R	2001	9	96
KEEL PK, 2000, INT J EATING DISORD	3.0.CO;2-1" target="_blank">10.1002/1098-108X(200012)28:43.0.CO;2-1	2000	9	29
WINSTON AP, 2000, INT J EATING DISORD	3.0.CO;2-I" target="_blank">10.1002/1098-108X(200012)28:43.0.CO;2-I	2000	9	54
GOLDFEIN JA, 2000, INT J EATING DISORD	3.0.CO;2-2" target="_blank">10.1002/(SICI)1098-108X(200005)27:43.0.CO;2-2	2000	9	63
KEEL PK, 2000, INT J EATING DISORD-a	3.0.CO;2-F" target="_blank">10.1002/(SICI)1098-108X(200001)27:13.0.CO;2-F	2000	9	42
STEIGER H, 1999, INT J EATING DISORD	3.0.CO;2-Y" target="_blank">10.1002/(SICI)1098-108X(199911)26:33.0.CO;2-Y	1999	9	66
JOHNSON C, 1999, INT J EATING DISORD	3.0.CO;2-Z" target="_blank">10.1002/(SICI)1098-108X(199909)26:23.0.CO;2-Z	1999	9	176
FRIEDMAN MA, 1999, INT J EATING DISORD	3.0.CO;2-V" target="_blank">10.1002/(SICI)1098-108X(199907)26:13.0.CO;2-V	1999	9	65
SOKOL MS, 1999, INT J EATING DISORD	3.0.CO;2-2" target="_blank">10.1002/(SICI)1098-108X(199903)25:23.0.CO;2-2	1999	9	67
SANTONASTASO P, 1998, INT J EATING DISORD	3.0.CO;2-4" target="_blank">10.1002/(SICI)1098-108X(199812)24:43.0.CO;2-4	1998	9	36
CALAM R, 1998, INT J EATING DISORD	3.0.CO;2-1" target="_blank">10.1002/(SICI)1098-108X(199812)24:43.0.CO;2-1	1998	9	57
JONES-CHESTERS MH, 1998, INT J EATING DISORD	3.0.CO;2-Z" target="_blank">10.1002/(SICI)1098-108X(199807)24:13.0.CO;2-Z	1998	9	54
MIZES JS, 1998, INT J EATING DISORD	3.0.CO;2-K" target="_blank">10.1002/(SICI)1098-108X(199804)23:33.0.CO;2-K	1998	9	37
STICE E, 1998, INT J EATING DISORD	3.0.CO;2-J" target="_blank">10.1002/(SICI)1098-108X(199804)23:33.0.CO;2-J	1998	9	81
KEEL PK, 1998, INT J EATING DISORD	3.0.CO;2-M" target="_blank">10.1002/(SICI)1098-108X(199803)23:23.0.CO;2-M	1998	9	78
PAWLUCK DE, 1998, INT J EATING DISORD	3.0.CO;2-I" target="_blank">10.1002/(SICI)1098-108X(199805)23:43.0.CO;2-I	1998	9	91
HUON GF, 1998, INT J EATING DISORD-a	3.0.CO;2-G" target="_blank">10.1002/(SICI)1098-108X(199805)23:43.0.CO;2-G	1998	9	25
SACKVILLE T, 1998, INT J EATING DISORD	3.0.CO;2-Z" target="_blank">10.1002/(SICI)1098-108X(199801)23:13.0.CO;2-Z	1998	9	67
STEIGER H, 1997, INT J EATING DISORD	3.0.CO;2-C" target="_blank">10.1002/(SICI)1098-108X(199709)22:23.0.CO;2-C	1997	9	50
SULLIVAN PF, 1996, INT J EATING DISORD	3.0.CO;2-P" target="_blank">10.1002/(SICI)1098-108X(199611)20:33.0.CO;2-P	1996	9	16
PRYOR T, 1996, INT J EATING DISORD	3.0.CO;2-7" target="_blank">10.1002/(SICI)1098-108X(199607)20:13.0.CO;2-7	1996	9	38
STEIGER H, 1996, INT J EATING DISORD-a	3.0.CO;2-N" target="_blank">10.1002/(SICI)1098-108X(199603)19:23.0.CO;2-N	1996	9	44
CARROLL JM, 1996, INT J EATING DISORD	3.0.CO;2-M" target="_blank">10.1002/(SICI)1098-108X(199603)19:23.0.CO;2-M	1996	9	36
TROOP NA, 1995, INT J EATING DISORD	3.0.CO;2-E" target="_blank">10.1002/1098-108X(199509)18:23.0.CO;2-E	1995	9	71
VAN DEN BROUCKE S, 1995, INT J EATING DISORD	3.0.CO;2-3" target="_blank">10.1002/1098-108X(199501)17:13.0.CO;2-3	1995	9	24
ANDERSEN AE, 1995, INT J EATING DISORD	3.0.CO;2-T" target="_blank">10.1002/1098-108X(199512)18:43.0.CO;2-T	1995	9	54
HUON GF, 1994, INT J EATING DISORD	3.0.CO;2-2" target="_blank">10.1002/1098-108X(199403)15:23.0.CO;2-2	1994	9	54
FAIRBURN CG, 1994, INT J EATING DISORD	3.0.CO;2-#" target="_blank">10.1002/1098-108X(199412)16:43.0.CO;2-#	1994	9	2735
KINZL J, 1993, INT J EATING DISORD	3.0.CO;2-8" target="_blank">10.1002/1098-108X(199301)13:13.0.CO;2-8	1993	9	41
STRIEGELÂ€MOORE RH, 1993, INT J EATING DISORD	3.0.CO;2-N" target="_blank">10.1002/1098-108X(199312)14:43.0.CO;2-N	1993	9	56
CROWTHER JH, 1992, INT J EATING DISORD	3.0.CO;2-9" target="_blank">10.1002/1098-108X(199207)12:13.0.CO;2-9	1992	9	42
CHEN ZF, 1992, INT J EATING DISORD	3.0.CO;2-#" target="_blank">10.1002/1098-108X(199209)12:23.0.CO;2-#	1992	9	26
HERZOG DB, 1992, INT J EATING DISORD-a	3.0.CO;2-F" target="_blank">10.1002/1098-108X(199205)11:43.0.CO;2-F	1992	9	77
SUNDAY SR, 1992, INT J EATING DISORD	3.0.CO;2-5" target="_blank">10.1002/1098-108X(199203)11:23.0.CO;2-5	1992	9	35
MITCHELL JE, 1991, INT J EATING DISORD-a	3.0.CO;2-S" target="_blank">10.1002/1098-108X(199103)10:23.0.CO;2-S	1991	9	43
HADIGAN CM, 1991, INT J EATING DISORD	3.0.CO;2-V" target="_blank">10.1002/1098-108X(199105)10:33.0.CO;2-V	1991	9	17
HURLEY JB, 1990, INT J EATING DISORD	3.0.CO;2-O" target="_blank">10.1002/1098-108X(199007)9:43.0.CO;2-O	1990	9	47
MURRAY S, 1990, INT J EATING DISORD	3.0.CO;2-2" target="_blank">10.1002/1098-108X(199001)9:13.0.CO;2-2	1990	9	28
HABERMAS T, 1989, INT J EATING DISORD	3.0.CO;2-#" target="_blank">10.1002/1098-108X(198905)8:33.0.CO;2-#	1989	9	50
PIRAN N, 1989, INT J EATING DISORD	3.0.CO;2-U" target="_blank">10.1002/1098-108X(198909)8:53.0.CO;2-U	1989	9	32
WOELL C, 1989, INT J EATING DISORD	3.0.CO;2-8" target="_blank">10.1002/1098-108X(198909)8:53.0.CO;2-8	1989	9	36
HAMILTON LH, 1985, INT J EATING DISORD	3.0.CO;2-0" target="_blank">10.1002/1098-108X(198511)4:43.0.CO;2-0	1985	9	72
JOHNSON WG, 1984, INT J EATING DISORD	3.0.CO;2-B" target="_blank">10.1002/1098-108X(198424)3:23.0.CO;2-B	1984	9	18
GANDOUR MJ, 1984, INT J EATING DISORD	3.0.CO;2-8" target="_blank">10.1002/1098-108X(198421)3:33.0.CO;2-8	1984	9	38
BRAM S, 1982, INT J EATING DISORD	3.0.CO;2-E" target="_blank">10.1002/1098-108X(198223)2:13.0.CO;2-E	1982	9	17
DE VOS JA, 2017, J EATING DISORD	10.1186/s40337-017-0164-0	2017	9	26
MEYER C, 2016, J EATING DISORD	10.1186/s40337-016-0113-3	2016	9	16
EKEROTH K, 2013, J EATING DISORD	10.1186/2050-2974-1-31	2013	9	24
HADDAD C, 2019, EATING WEIGHT DISORD-a	10.1007/s40519-018-0631-x	2019	9	21
CENA H, 2019, EATING WEIGHT DISORD	10.1007/s40519-018-0606-y	2019	9	26
CALUGI S, 2017, EATING WEIGHT DISORD	10.1007/s40519-016-0276-6	2017	9	27
DAKANALIS A, 2017, EATING WEIGHT DISORD-a-b-c-d	10.1007/s40519-016-0324-2	2017	9	11
JAITE C, 2013, EATING WEIGHT DISORD	10.1007/s40519-013-0020-4	2013	9	35
TCHANTURIA K, 2006, EATING WEIGHT DISORD	10.1007/BF03327574	2006	9	51
ZUCKER NL, 2006, EATING WEIGHT DISORD	10.1007/BF03327755	2006	9	30
BREWERTON TD, 2011, EATING DISORD	10.1080/10640266.2011.551629	2011	9	22
VANDEREYCKEN W, 2011, EATING DISORD	10.1080/10640266.2011.551634	2011	9	68
LEAVEY G, 2011, EATING DISORD	10.1080/10640266.2011.609096	2011	9	19
NARAYANAN V, 2009, EATING DISORD	10.1080/10640260902991202	2009	9	32
AHERN AL, 2008, EATING DISORD	10.1080/10640260802115852	2008	9	60
CLINTON D, 2001, EATING DISORD	10.1080/106402601753454921	2001	9	21
COHN L, 1998, EATING DISORD-a-b-c-d	10.1080/10640269808249253	1998	9	13
PIRAN N, 1995, EATING DISORD	10.1080/10640269508249143	1995	9	43
AGÃ¼ERA Z, 2017, EUR EATING DISORD REV	10.1002/erv.2519	2017	9	14
LINARDON J, 2017, EUR EATING DISORD REV	10.1002/erv.2492	2017	9	32
DE VRIES S-K, 2016, EUR EATING DISORD REV	10.1002/erv.2470	2016	9	38
ATIYE M, 2015, EUR EATING DISORD REV	10.1002/erv.2342	2015	9	42
MÃ¼LLER A, 2014, EUR EATING DISORD REV	10.1002/erv.2294	2014	9	30
VILLAREJO C, 2014, EUR EATING DISORD REV	10.1002/erv.2267	2014	9	30
EASTER A, 2013, EUR EATING DISORD REV	10.1002/erv.2229	2013	9	45
LINDNER SE, 2013, EUR EATING DISORD REV	10.1002/erv.2213	2013	9	22
LAMPARD AM, 2013, EUR EATING DISORD REV	10.1002/erv.2214	2013	9	36
TROOP NA, 2012, EUR EATING DISORD REV	10.1002/erv.2160	2012	9	36
STEDAL K, 2012, EUR EATING DISORD REV	10.1002/erv.1160	2012	9	32
TCHANTURIA K, 2012, EUR EATING DISORD REV	10.1002/erv.1154	2012	9	31
REAS DL, 2011, EUR EATING DISORD REV	10.1002/erv.1068	2011	9	18
NAYLOR H, 2011, EUR EATING DISORD REV	10.1002/erv.1110	2011	9	23
CASTRO-FORNIELES J, 2011, EUR EATING DISORD REV	10.1002/erv.1045	2011	9	21
HELVERSKOV JL, 2010, EUR EATING DISORD REV	10.1002/erv.1025	2010	9	32
SLY R, 2009, EUR EATING DISORD REV	10.1002/erv.964	2009	9	22
MOSLEY PE, 2009, EUR EATING DISORD REV	10.1002/erv.897	2009	9	85
STEWART M-C, 2008, EUR EATING DISORD REV	10.1002/erv.849	2008	9	32
WALLER G, 2008, EUR EATING DISORD REV	10.1002/erv.869	2008	9	34
CSIPKE E, 2007, EUR EATING DISORD REV	10.1002/erv.789	2007	9	65
DALLE GRAVE R, 2007, EUR EATING DISORD REV	10.1002/erv.805	2007	9	37
MARTINEZ E, 2007, EUR EATING DISORD REV	10.1002/erv.725	2007	9	24
CORSTORPHINE E, 2006, EUR EATING DISORD REV	10.1002/erv.747	2006	9	98
FARRELL C, 2006, EUR EATING DISORD REV	10.1002/erv.693	2006	9	56
JOHNSTON C, 2005, EUR EATING DISORD REV	10.1002/erv.659	2005	9	16
THURFJELL B, 2004, EUR EATING DISORD REV	10.1002/erv.583	2004	9	19
CLAES L, 2003, EUR EATING DISORD REV	10.1002/erv.510	2003	9	77
BAUER S, 2003, EUR EATING DISORD REV	10.1002/erv.521	2003	9	104
WOOD A, 1994, EUR EATING DISORD REV	10.1002/erv.2400020103	1994	9	23
GRAVE RD, 1993, EUR EATING DISORD REV	10.1002/erv.2400010305	1993	9	13
THOMPSON SBN, 1993, EUR EATING DISORD REV	10.1002/erv.2400010304	1993	9	32
SONNEVILLE KR, 2018, INT J EATING DISORD	10.1002/eat.22846	2018	8	26
LINARDON J, 2018, INT J EATING DISORD-a-b	10.1002/eat.22850	2018	8	14
BECKER CB, 2017, INT J EATING DISORD	10.1002/eat.22735	2017	8	30
CUNNINGHAM HE, 2016, INT J EATING DISORD	10.1002/eat.22551	2016	8	21
AMBWANI S, 2016, INT J EATING DISORD	10.1002/eat.22498	2016	8	22
KIMMEL MC, 2016, INT J EATING DISORD	10.1002/eat.22483	2016	8	34
MITCHELL JE, 2015, INT J EATING DISORD-a	10.1002/eat.22275	2015	8	75
KESKI-RAHKONEN A, 2014, INT J EATING DISORD	10.1002/eat.22168	2014	8	26
HOANG U, 2014, INT J EATING DISORD	10.1002/eat.22249	2014	8	51
BAECHLE C, 2014, INT J EATING DISORD	10.1002/eat.22238	2014	8	29
MCLEAN SA, 2014, INT J EATING DISORD	10.1002/eat.22227	2014	8	26
OFLAZ S, 2013, INT J EATING DISORD	10.1002/eat.22170	2013	8	31
DAWKINS H, 2013, INT J EATING DISORD	10.1002/eat.22137	2013	8	16
RENWICK B, 2013, INT J EATING DISORD	10.1002/eat.22107	2013	8	28
FEDERICI A, 2013, INT J EATING DISORD	10.1002/eat.22112	2013	8	23
KNOPH C, 2013, INT J EATING DISORD	10.1002/eat.22088	2013	8	28
HOUSE J, 2012, INT J EATING DISORD	10.1002/eat.22065	2012	8	36
HALMI KA, 2012, INT J EATING DISORD	10.1002/eat.22019	2012	8	32
SCHEBENDACH JE, 2012, INT J EATING DISORD	10.1002/eat.20973	2012	8	24
MARINO JM, 2012, INT J EATING DISORD	10.1002/eat.20891	2012	8	48
SCHEBENDACH J, 2012, INT J EATING DISORD	10.1002/eat.20922	2012	8	23
TASCA GA, 2012, INT J EATING DISORD	10.1002/eat.20893	2012	8	15
BROWN TA, 2011, INT J EATING DISORD	10.1002/eat.20904	2011	8	19
DICKERSON JF, 2011, INT J EATING DISORD	10.1002/eat.20842	2011	8	15
DELLAVA JE, 2011, INT J EATING DISORD	10.1002/eat.20865	2011	8	20
BARNES RD, 2011, INT J EATING DISORD	10.1002/eat.20802	2011	8	38
FRIELING H, 2010, INT J EATING DISORD	10.1002/eat.20745	2010	8	83
MCLEAN SA, 2010, INT J EATING DISORD	10.1002/eat.20737	2010	8	41
HAEDT AA, 2010, INT J EATING DISORD	10.1002/eat.20712	2010	8	21
DUNKLEY DM, 2010, INT J EATING DISORD	10.1002/eat.20796	2010	8	54
RANSOM DC, 2010, INT J EATING DISORD	10.1002/eat.20629	2010	8	49
LEE S, 2010, INT J EATING DISORD	10.1002/eat.20686	2010	8	45
HILDEBRANDT T, 2010, INT J EATING DISORD	10.1002/eat.20669	2010	8	33
JOOS AAB, 2009, INT J EATING DISORD	10.1002/eat.20621	2009	8	33
ANESTIS MD, 2009, INT J EATING DISORD	10.1002/eat.20606	2009	8	48
WONDERLICH SA, 2008, INT J EATING DISORD	10.1002/eat.20551	2008	8	38
MCCORMICK LM, 2008, INT J EATING DISORD	10.1002/eat.20549	2008	8	69
SCHMIDT U, 2008, INT J EATING DISORD	10.1002/eat.20533	2008	8	47
PISETSKY EM, 2008, INT J EATING DISORD	10.1002/eat.20520	2008	8	85
MOND JM, 2008, INT J EATING DISORD	10.1002/eat.20512	2008	8	25
JAVARAS KN, 2008, INT J EATING DISORD	10.1002/eat.20484	2008	8	90
SCIME M, 2008, INT J EATING DISORD	10.1002/eat.20480	2008	8	43
WADE TD, 2007, INT J EATING DISORD	10.1002/eat.20461	2007	8	33
HOSTE RR, 2007, INT J EATING DISORD	10.1002/eat.20421	2007	8	23
BOSANAC P, 2007, INT J EATING DISORD	10.1002/eat.20412	2007	8	68
CASTRO-FORNIELES J, 2007, INT J EATING DISORD	10.1002/eat.20393	2007	8	52
JACOBS-PILIPSKI MJ, 2007, INT J EATING DISORD	10.1002/eat.20287	2007	8	33
REAS DL, 2007, INT J EATING DISORD	10.1002/eat.20353	2007	8	49
VOCKS S, 2007, INT J EATING DISORD	10.1002/eat.20336	2007	8	54
WICHSTRÃ¸M L, 2006, INT J EATING DISORD	10.1002/eat.20286	2006	8	48
JACKSON SC, 2006, INT J EATING DISORD	10.1002/eat.20270	2006	8	37
FRANK GK, 2006, INT J EATING DISORD	10.1002/eat.20210	2006	8	58
RUFFOLO JS, 2006, INT J EATING DISORD	10.1002/eat.20219	2006	8	90
SWENNE I, 2005, INT J EATING DISORD-a	10.1002/eat.20199	2005	8	18
PETERSON CB, 2005, INT J EATING DISORD	10.1002/eat.20174	2005	8	39
FRANKO DL, 2005, INT J EATING DISORD	10.1002/eat.20178	2005	8	61
HART S, 2005, INT J EATING DISORD	10.1002/eat.20155	2005	8	15
KESKI-RAHKONEN A, 2005, INT J EATING DISORD	10.1002/eat.20138	2005	8	82
WINN S, 2004, INT J EATING DISORD	10.1002/eat.20068	2004	8	49
STEINBERG E, 2004, INT J EATING DISORD	10.1002/eat.20022	2004	8	39
FRANKO DL, 2004, INT J EATING DISORD	10.1002/eat.10251	2004	8	32
CARTER WP, 2003, INT J EATING DISORD	10.1002/eat.10207	2003	8	97
FITZGIBBON ML, 2003, INT J EATING DISORD	10.1002/eat.10160	2003	8	35
MEHLER PS, 2003, INT J EATING DISORD	10.1002/eat.10119	2003	8	54
BOACHIE A, 2003, INT J EATING DISORD	10.1002/eat.10115	2003	8	77
FONSECA H, 2002, INT J EATING DISORD	10.1002/eat.10078	2002	8	38
MITCHELL JE, 2002, INT J EATING DISORD	10.1002/eat.10092	2002	8	71
WILLOUGHBY K, 2002, INT J EATING DISORD-a	10.1002/eat.10058	2002	8	12
WALLER G, 2001, INT J EATING DISORD	10.1002/eat.1073	2001	8	15
GRUNWALD M, 2001, INT J EATING DISORD	10.1002/eat.1038	2001	8	73
BARANOWSKI MJ, 2001, INT J EATING DISORD	3.0.CO;2-U" target="_blank">10.1002/1098-108X(200103)29:23.0.CO;2-U	2001	8	30
BREWERTON TD, 2000, INT J EATING DISORD	3.0.CO;2-D" target="_blank">10.1002/1098-108X(200011)28:33.0.CO;2-D	2000	8	32
FISHER M, 2000, INT J EATING DISORD	3.0.CO;2-K" target="_blank">10.1002/1098-108X(200009)28:23.0.CO;2-K	2000	8	80
TANOFSKY-KRAFF M, 2000, INT J EATING DISORD-a	3.0.CO;2-P" target="_blank">10.1002/(SICI)1098-108X(200005)27:43.0.CO;2-P	2000	8	61
HUON G, 1999, INT J EATING DISORD	3.0.CO;2-G" target="_blank">10.1002/(SICI)1098-108X(199912)26:43.0.CO;2-G	1999	8	20
SCHWARTZ DJ, 1999, INT J EATING DISORD	3.0.CO;2-V" target="_blank">10.1002/(SICI)1098-108X(199904)25:33.0.CO;2-V	1999	8	87
WELCH SL, 1998, INT J EATING DISORD	3.0.CO;2-X" target="_blank">10.1002/(SICI)1098-108X(199805)23:43.0.CO;2-X	1998	8	39
ALLAZ A-F, 1998, INT J EATING DISORD	3.0.CO;2-F" target="_blank">10.1002/(SICI)1098-108X(199804)23:33.0.CO;2-F	1998	8	129
HARNDEN JL, 1997, INT J EATING DISORD	3.0.CO;2-J" target="_blank">10.1002/(SICI)1098-108X(199711)22:33.0.CO;2-J	1997	8	27
ROGERS L, 1997, INT J EATING DISORD	3.0.CO;2-5" target="_blank">10.1002/(SICI)1098-108X(199707)22:13.0.CO;2-5	1997	8	61
TREASURE JL, 1997, INT J EATING DISORD	3.0.CO;2-S" target="_blank">10.1002/(SICI)1098-108X(1997)21:43.0.CO;2-S	1997	8	33
TURNBULL SJ, 1997, INT J EATING DISORD	3.0.CO;2-6" target="_blank">10.1002/(SICI)1098-108X(199701)21:13.0.CO;2-6	1997	8	48
BECK D, 1996, INT J EATING DISORD	3.0.CO;2-J" target="_blank">10.1002/(SICI)1098-108X(199612)20:43.0.CO;2-J	1996	8	41
AL-SUBAIE A, 1996, INT J EATING DISORD	3.0.CO;2-2" target="_blank">10.1002/(SICI)1098-108X(199611)20:33.0.CO;2-2	1996	8	48
WIEDERMAN MW, 1996, INT J EATING DISORD-a	3.0.CO;2-E" target="_blank">10.1002/(SICI)1098-108X(199609)20:23.0.CO;2-E	1996	8	87
BEMPORAD JR, 1996, INT J EATING DISORD	3.0.CO;2-P" target="_blank">10.1002/(SICI)1098-108X(199604)19:33.0.CO;2-P	1996	8	43
WALLER D, 1996, INT J EATING DISORD	3.0.CO;2-L" target="_blank">10.1002/(SICI)1098-108X(199601)19:13.0.CO;2-L	1996	8	40
NEIMS DM, 1995, INT J EATING DISORD	3.0.CO;2-I" target="_blank">10.1002/1098-108X(199504)17:33.0.CO;2-I	1995	8	33
DREWNOWSKI A, 1995, INT J EATING DISORD	3.0.CO;2-V" target="_blank">10.1002/1098-108X(199505)17:43.0.CO;2-V	1995	8	81
SCHEBENDACH J, 1995, INT J EATING DISORD	3.0.CO;2-F" target="_blank">10.1002/1098-108X(199501)17:13.0.CO;2-F	1995	8	36
ADAMI GF, 1995, INT J EATING DISORD	3.0.CO;2-S" target="_blank">10.1002/1098-108X(199501)17:13.0.CO;2-S	1995	8	109
HO KSI, 1995, INT J EATING DISORD	3.0.CO;2-Y" target="_blank">10.1002/1098-108X(199511)18:33.0.CO;2-Y	1995	8	41
FISHER M, 1994, INT J EATING DISORD	3.0.CO;2-I" target="_blank">10.1002/1098-108X(199407)16:13.0.CO;2-I	1994	8	58
ROCK CL, 1994, INT J EATING DISORD	3.0.CO;2-F" target="_blank">10.1002/1098-108X(199403)15:23.0.CO;2-F	1994	8	31
FERNÃ¡NDEZ F, 1994, INT J EATING DISORD	3.0.CO;2-P" target="_blank">10.1002/1098-108X(199411)16:33.0.CO;2-P	1994	8	40
MYNORSÂ€WALLIS L, 1992, INT J EATING DISORD	3.0.CO;2-M" target="_blank">10.1002/1098-108X(199205)11:43.0.CO;2-M	1992	8	22
RAICH RM, 1992, INT J EATING DISORD	3.0.CO;2-H" target="_blank">10.1002/1098-108X(199201)11:13.0.CO;2-H	1992	8	48
JOUGHIN N, 1992, INT J EATING DISORD-a	3.0.CO;2-2" target="_blank">10.1002/1098-108X(199212)12:43.0.CO;2-2	1992	8	39
DOLAN B, 1991, INT J EATING DISORD	3.0.CO;2-N" target="_blank">10.1002/1098-108X(199101)10:13.0.CO;2-N	1991	8	172
KING MB, 1991, INT J EATING DISORD	3.0.CO;2-I" target="_blank">10.1002/1098-108X(199107)10:43.0.CO;2-I	1991	8	52
ALTABE M, 1990, INT J EATING DISORD	3.0.CO;2-E" target="_blank">10.1002/1098-108X(199007)9:43.0.CO;2-E	1990	8	25
RADKEÂ€SHARPE N, 1990, INT J EATING DISORD	3.0.CO;2-9" target="_blank">10.1002/1098-108X(199001)9:13.0.CO;2-9	1990	8	43
EISLER I, 1990, INT J EATING DISORD	3.0.CO;2-O" target="_blank">10.1002/1098-108X(199007)9:43.0.CO;2-O	1990	8	31
POPE HG, 1989, INT J EATING DISORD	3.0.CO;2-#" target="_blank">10.1002/1098-108X(198901)8:13.0.CO;2-#	1989	8	47
THOMPSON JK, 1988, INT J EATING DISORD	3.0.CO;2-4" target="_blank">10.1002/1098-108X(198811)7:63.0.CO;2-4	1988	8	85
BROOKSÂ€GUNN J, 1988, INT J EATING DISORD	3.0.CO;2-M" target="_blank">10.1002/1098-108X(198811)7:63.0.CO;2-M	1988	8	78
FEKKEN GC, 1988, INT J EATING DISORD	3.0.CO;2-H" target="_blank">10.1002/1098-108X(198805)7:33.0.CO;2-H	1988	8	30
COOPER JL, 1988, INT J EATING DISORD	3.0.CO;2-U" target="_blank">10.1002/1098-108X(198801)7:13.0.CO;2-U	1988	8	21
POLE R, 1988, INT J EATING DISORD	3.0.CO;2-8" target="_blank">10.1002/1098-108X(198809)7:53.0.CO;2-8	1988	8	39
COOVERT DL, 1988, INT J EATING DISORD-a	3.0.CO;2-A" target="_blank">10.1002/1098-108X(198807)7:43.0.CO;2-A	1988	8	18
GOLDFARB LA, 1987, INT J EATING DISORD	3.0.CO;2-R" target="_blank">10.1002/1098-108X(198709)6:53.0.CO;2-R	1987	8	54
COLLINS JK, 1987, INT J EATING DISORD	3.0.CO;2-U" target="_blank">10.1002/1098-108X(198709)6:53.0.CO;2-U	1987	8	47
WAGNER S, 1987, INT J EATING DISORD	3.0.CO;2-I" target="_blank">10.1002/1098-108X(198707)6:43.0.CO;2-I	1987	8	38
SCHECHTER JO, 1987, INT J EATING DISORD	3.0.CO;2-P" target="_blank">10.1002/1098-108X(198703)6:23.0.CO;2-P	1987	8	37
LEE NF, 1986, INT J EATING DISORD	3.0.CO;2-W" target="_blank">10.1002/1098-108X(198605)5:43.0.CO;2-W	1986	8	94
SILVERSTEIN B, 1986, INT J EATING DISORD	3.0.CO;2-W" target="_blank">10.1002/1098-108X(198607)5:53.0.CO;2-W	1986	8	109
KULDAU JM, 1986, INT J EATING DISORD	3.0.CO;2-T" target="_blank">10.1002/1098-108X(198601)5:13.0.CO;2-T	1986	8	48
RAND CSW, 1986, INT J EATING DISORD	3.0.CO;2-V" target="_blank">10.1002/1098-108X(198601)5:13.0.CO;2-V	1986	8	47
KOG E, 1985, INT J EATING DISORD	3.0.CO;2-P" target="_blank">10.1002/1098-108X(198511)4:43.0.CO;2-P	1985	8	27
SIGHTS JR, 1984, INT J EATING DISORD	3.0.CO;2-3" target="_blank">10.1002/1098-108X(198422)3:43.0.CO;2-3	1984	8	43
CRISP AH, 1983, INT J EATING DISORD	3.0.CO;2-6" target="_blank">10.1002/1098-108X(198322)2:43.0.CO;2-6	1983	8	46
CAUDLE H, 2015, J EATING DISORD	10.1186/s40337-015-0072-0	2015	8	10
LATNER JD, 2013, J EATING DISORD	10.1186/2050-2974-1-3	2013	8	62
MANZONI GM, 2018, EATING WEIGHT DISORD	10.1007/s40519-018-0495-0	2018	8	10
TURNER PG, 2017, EATING WEIGHT DISORD	10.1007/s40519-017-0364-2	2017	8	39
PITT S, 2010, EATING WEIGHT DISORD	10.1007/BF03325310	2010	8	16
DELINSKY SS, 2010, EATING WEIGHT DISORD	10.1007/BF03325292	2010	8	11
ABBATE-DAGA G, 2009, EATING WEIGHT DISORD		2009	8	28
VANDERLINDEN J, 2004, EATING WEIGHT DISORD	10.1007/BF03325086	2004	8	35
HEDLUND S, 2003, EATING WEIGHT DISORD	10.1007/BF03324986	2003	8	40
GRILO CM, 2001, EATING WEIGHT DISORD	10.1007/BF03339753	2001	8	33
HAYNOS AF, 2018, EATING DISORD	10.1080/10640266.2018.1418264	2018	8	12
AUSTIN SB, 2016, EATING DISORD	10.1080/10640266.2015.1034056	2016	8	25
WILKSCH SM, 2014, EATING DISORD	10.1080/10640266.2013.864889	2014	8	26
BROWN CA, 2013, EATING DISORD	10.1080/10640266.2013.797317	2013	8	29
DANIELSEN M, 2012, EATING DISORD	10.1080/10640266.2012.689205	2012	8	18
STANFORD SC, 2012, EATING DISORD	10.1080/10640266.2012.715516	2012	8	37
SCHOEN EG, 2012, EATING DISORD	10.1080/10640266.2012.635560	2012	8	16
NOORDENBOS G, 2011, EATING DISORD	10.1080/10640266.2011.564979	2011	8	15
KRISTELLER JL, 2011, EATING DISORD	10.1080/10640266.2011.533605	2011	8	227
MERWIN RM, 2011, EATING DISORD	10.1080/10640266.2011.533606	2011	8	66
LINVILLE D, 2010, EATING DISORD	10.1080/10640260903585532	2010	8	29
WARREN CS, 2009, EATING DISORD	10.1080/10640260802570098	2009	8	29
WALLER G, 2007, EATING DISORD	10.1080/10640260701454337	2007	8	47
NEWTON MS, 2006, EATING DISORD	10.1080/10640260600952522	2006	8	23
BELLEW R, 2006, EATING DISORD	10.1080/10640260600796242	2006	8	18
BLOKS H, 2004, EATING DISORD	10.1080/10640260490445131	2004	8	27
CRAGO M, 2003, EATING DISORD	10.1080/10640260390242515	2003	8	45
MEHLER PS, 2001, EATING DISORD	10.1080/10640260127719	2001	8	17
SMOLAK L, 2001, EATING DISORD-a	10.1080/106402601753454886	2001	8	44
DALLE GRAVE R, 2001, EATING DISORD	10.1080/106402601753454895	2001	8	37
SHISSLAK CM, 1998, EATING DISORD	10.1080/10640269808251247	1998	8	25
IRVING LM, 1998, EATING DISORD	10.1080/10640269808251248	1998	8	82
HUON GF, 1995, EATING DISORD	10.1080/10640269508249155	1995	8	18
FERNÃ¡NDEZ F, 1994, EATING DISORD	10.1080/10640269408249109	1994	8	29
BROWN TA, 2018, EUR EATING DISORD REV	10.1002/erv.2589	2018	8	12
TREASURE J, 2018, EUR EATING DISORD REV	10.1002/erv.2578	2018	8	25
MEULE A, 2015, EUR EATING DISORD REV	10.1002/erv.2355	2015	8	58
FLAMENT MF, 2015, EUR EATING DISORD REV	10.1002/erv.2339	2015	8	34
JUARASCIO AS, 2015, EUR EATING DISORD REV	10.1002/erv.2327	2015	8	67
DAHLGREN CL, 2014, EUR EATING DISORD REV	10.1002/erv.2265	2014	8	22
HUKE V, 2013, EUR EATING DISORD REV	10.1002/erv.2244	2013	8	56
KANAKAM N, 2013, EUR EATING DISORD REV	10.1002/erv.2232	2013	8	27
JONES WR, 2013, EUR EATING DISORD REV	10.1002/erv.2155	2013	8	32
CLAES L, 2012, EUR EATING DISORD REV	10.1002/erv.2212	2012	8	35
DORAN J, 2012, EUR EATING DISORD REV	10.1002/erv.1142	2012	8	33
TREASURE J, 2012, EUR EATING DISORD REV-a-b-c	10.1002/erv.1075	2012	8	21
TREASURE J, 2011, EUR EATING DISORD REV	10.1002/erv.1056	2011	8	36
GOODWIN H, 2011, EUR EATING DISORD REV	10.1002/erv.1109	2011	8	29
JOOS A, 2011, EUR EATING DISORD REV	10.1002/erv.1060	2011	8	40
JETT S, 2010, EUR EATING DISORD REV	10.1002/erv.1009	2010	8	46
CLAUSEN L, 2009, EUR EATING DISORD REV	10.1002/erv.945	2009	8	26
CUSTERS K, 2009, EUR EATING DISORD REV	10.1002/erv.910	2009	8	65
ROBINSON P, 2008, EUR EATING DISORD REV	10.1002/erv.818	2008	8	48
SKÃ¥RDERUD F, 2007, EUR EATING DISORD REV-a	10.1002/erv.778	2007	8	56
SKÃ¥RDERUD F, 2007, EUR EATING DISORD REV-a-b	10.1002/erv.777	2007	8	89
BOYD C, 2007, EUR EATING DISORD REV	10.1002/erv.769	2007	8	43
HECHLER T, 2005, EUR EATING DISORD REV	10.1002/erv.630	2005	8	27
EIVORS A, 2003, EUR EATING DISORD REV	10.1002/erv.492	2003	8	43
TROOP NA, 2002, EUR EATING DISORD REV	10.1002/erv.444	2002	8	62
NEWTON T, 2001, EUR EATING DISORD REV	10.1002/erv.435	2001	8	15
ROBINSON PH, 2001, EUR EATING DISORD REV	10.1002/erv.411	2001	8	49
BUTTON EJ, 2001, EUR EATING DISORD REV	10.1002/erv.400	2001	8	47
MACHADO PPP, 2001, EUR EATING DISORD REV	10.1002/erv.359	2001	8	39
SCHOLZ M, 2001, EUR EATING DISORD REV-a	10.1002/erv.364	2001	8	96
SMEETS MAM, 1997, EUR EATING DISORD REV	3.0.CO;2-A" target="_blank">10.1002/(SICI)1099-0968(199706)5:23.0.CO;2-A	1997	8	59
WALLER G, 1993, EUR EATING DISORD REV-a	10.1002/erv.2400010203	1993	8	36
LINARDON J, 2018, INT J EATING DISORD-a	10.1002/eat.22897	2018	7	12
BOHRER BK, 2017, INT J EATING DISORD	10.1002/eat.22785	2017	7	9
REILLY EE, 2017, INT J EATING DISORD	10.1002/eat.22761	2017	7	15
GIANINI L, 2017, INT J EATING DISORD	10.1002/eat.22728	2017	7	16
BROWN TA, 2017, INT J EATING DISORD	10.1002/eat.22724	2017	7	22
BROOMFIELD C, 2017, INT J EATING DISORD	10.1002/eat.22715	2017	7	14
LINDVALL DAHLGREN C, 2016, INT J EATING DISORD	10.1002/eat.22596	2016	7	20
LOCK J, 2016, INT J EATING DISORD	10.1002/eat.22536	2016	7	15
SCHLÃ¼TER N, 2016, INT J EATING DISORD	10.1002/eat.22488	2016	7	23
CARTER FA, 2015, INT J EATING DISORD	10.1002/eat.22425	2015	7	11
DANIELSEN M, 2015, INT J EATING DISORD	10.1002/eat.22393	2015	7	9
KHALSA SS, 2015, INT J EATING DISORD	10.1002/eat.22387	2015	7	46
RAEVUORI A, 2015, INT J EATING DISORD	10.1002/eat.22334	2015	7	44
WADE TD, 2015, INT J EATING DISORD-a	10.1002/eat.22303	2015	7	18
MITTNACHT AM, 2015, INT J EATING DISORD	10.1002/eat.22319	2015	7	14
WILDES JE, 2014, INT J EATING DISORD	10.1002/eat.22241	2014	7	36
GRIFFITHS S, 2014, INT J EATING DISORD	10.1002/eat.22220	2014	7	39
GAUDIANI JL, 2014, INT J EATING DISORD	10.1002/eat.22233	2014	7	31
ARIGO D, 2014, INT J EATING DISORD	10.1002/eat.22240	2014	7	26
ESHKEVARI E, 2014, INT J EATING DISORD	10.1002/eat.22219	2014	7	47
BROWN A, 2013, INT J EATING DISORD	10.1002/eat.22177	2013	7	16
LINNA MS, 2013, INT J EATING DISORD	10.1002/eat.22179	2013	7	46
CLAUSEN L, 2013, INT J EATING DISORD	10.1002/eat.22156	2013	7	21
SMITH RW, 2013, INT J EATING DISORD	10.1002/eat.22162	2013	7	10
WATSON HJ, 2013, INT J EATING DISORD	10.1002/eat.22085	2013	7	13
LILIENFELD SO, 2013, INT J EATING DISORD	10.1002/eat.22090	2013	7	27
THOMAS JJ, 2013, INT J EATING DISORD	10.1002/eat.22098	2013	7	12
CROW SJ, 2013, INT J EATING DISORD	10.1002/eat.22087	2013	7	27
CONCEIÃ§Ã£O E, 2013, INT J EATING DISORD	10.1002/eat.22074	2013	7	41
KELLY NR, 2013, INT J EATING DISORD	10.1002/eat.22096	2013	7	31
FAZELI PK, 2012, INT J EATING DISORD	10.1002/eat.22037	2012	7	27
MATHESON BE, 2012, INT J EATING DISORD	10.1002/eat.22063	2012	7	17
SHAW JA, 2012, INT J EATING DISORD	10.1002/eat.20985	2012	7	12
WILDES JE, 2012, INT J EATING DISORD-a	10.1002/eat.20975	2012	7	41
FRANKO DL, 2012, INT J EATING DISORD	10.1002/eat.20979	2012	7	27
DURSO LE, 2012, INT J EATING DISORD	10.1002/eat.20933	2012	7	71
GRILO CM, 2012, INT J EATING DISORD-a	10.1002/eat.20909	2012	7	28
JENKINS PE, 2012, INT J EATING DISORD	10.1002/eat.20913	2012	7	18
BAHIA A, 2012, INT J EATING DISORD	10.1002/eat.20906	2012	7	17
MASHEB RM, 2011, INT J EATING DISORD	10.1002/eat.20853	2011	7	35
KNOPH BERG C, 2011, INT J EATING DISORD	10.1002/eat.20797	2011	7	28
ROBERTO CA, 2011, INT J EATING DISORD	10.1002/eat.20840	2011	7	49
KLUMP KL, 2010, INT J EATING DISORD	10.1002/eat.20772	2010	7	41
KEEL PK, 2010, INT J EATING DISORD	10.1002/eat.20743	2010	7	38
SHAPIRO JR, 2010, INT J EATING DISORD	10.1002/eat.20744	2010	7	70
SIM LA, 2010, INT J EATING DISORD	10.1002/eat.20687	2010	7	47
BIRGEGÃ¥RD A, 2009, INT J EATING DISORD	10.1002/eat.20642	2009	7	22
LAVENDER JM, 2009, INT J EATING DISORD	10.1002/eat.20645	2009	7	40
HARSHBARGER JL, 2009, INT J EATING DISORD	10.1002/eat.20608	2009	7	50
MARRONE S, 2009, INT J EATING DISORD	10.1002/eat.20603	2009	7	25
CARTER JC, 2009, INT J EATING DISORD	10.1002/eat.20591	2009	7	40
HOLM-DENOMA JM, 2009, INT J EATING DISORD	10.1002/eat.20560	2009	7	72
FENNIG S, 2008, INT J EATING DISORD	10.1002/eat.20573	2008	7	47
HOUSE J, 2008, INT J EATING DISORD	10.1002/eat.20528	2008	7	27
STRIEGEL-MOORE RH, 2008, INT J EATING DISORD	10.1002/eat.20514	2008	7	42
KAYE WH, 2008, INT J EATING DISORD	10.1002/eat.20509	2008	7	44
DE LA RIE S, 2008, INT J EATING DISORD	10.1002/eat.20494	2008	7	36
VRABEL KR, 2008, INT J EATING DISORD	10.1002/eat.20485	2008	7	14
VAN STRIEN T, 2008, INT J EATING DISORD	10.1002/eat.20424	2008	7	177
FAIRBURN CG, 2007, INT J EATING DISORD	10.1002/eat.20460	2007	7	57
ENGELBERG MJ, 2007, INT J EATING DISORD	10.1002/eat.20399	2007	7	65
BUTTON E, 2007, INT J EATING DISORD	10.1002/eat.20381	2007	7	17
OHWADA R, 2006, INT J EATING DISORD	10.1002/eat.20298	2006	7	44
STRIEGEL-MOORE RH, 2006, INT J EATING DISORD	10.1002/eat.20302	2006	7	44
SMITH E, 2006, INT J EATING DISORD	10.1002/eat.20291	2006	7	56
LAI BP-Y, 2006, INT J EATING DISORD	10.1002/eat.20266	2006	7	26
LEVINE MD, 2006, INT J EATING DISORD	10.1002/eat.20218	2006	7	39
MANWARING JL, 2006, INT J EATING DISORD	10.1002/eat.20208	2006	7	20
ROEHRIG M, 2006, INT J EATING DISORD	10.1002/eat.20217	2006	7	42
REAGAN P, 2005, INT J EATING DISORD	10.1002/eat.20177	2005	7	42
STRIEGEL-MOORE RH, 2005, INT J EATING DISORD	10.1002/eat.20128	2005	7	55
ATTIA E, 2005, INT J EATING DISORD	10.1002/eat.20133	2005	7	45
TONG J, 2005, INT J EATING DISORD	10.1002/eat.20061	2005	7	18
STRIEGEL-MOORE RH, 2004, INT J EATING DISORD	10.1002/eat.20053	2004	7	39
SHAW HE, 2004, INT J EATING DISORD	10.1002/eat.20016	2004	7	46
MCVEY GL, 2004, INT J EATING DISORD	10.1002/eat.20006	2004	7	82
MILOS G, 2004, INT J EATING DISORD-a	10.1002/eat.10244	2004	7	31
TIGGEMANN M, 2004, INT J EATING DISORD	10.1002/eat.10214	2004	7	168
OLMSTED MP, 2003, INT J EATING DISORD	10.1002/eat.10216	2003	7	28
BIRMINGHAM CL, 2003, INT J EATING DISORD	10.1002/eat.10190	2003	7	9
BARDONE AM, 2003, INT J EATING DISORD	10.1002/eat.10197	2003	7	21
HAGAN MM, 2003, INT J EATING DISORD	10.1002/eat.10168	2003	7	117
RUGGIERO GM, 2003, INT J EATING DISORD	10.1002/eat.10191	2003	7	50
PICOT AK, 2003, INT J EATING DISORD	10.1002/eat.10173	2003	7	49
PALMER RL, 2003, INT J EATING DISORD	10.1002/eat.10141	2003	7	80
LEE S, 2002, INT J EATING DISORD	10.1002/eat.10060	2002	7	31
CASH TF, 2002, INT J EATING DISORD-a	10.1002/eat.10033	2002	7	219
MA F-H, 2002, INT J EATING DISORD	10.1002/eat.10001	2002	7	32
PETERSON CB, 2001, INT J EATING DISORD	10.1002/eat.1098	2001	7	46
WOLFE BE, 2001, INT J EATING DISORD	10.1002/eat.1086	2001	7	37
CASPER RC, 2001, INT J EATING DISORD	10.1002/eat.1093	2001	7	50
GURNEY VW, 2001, INT J EATING DISORD	10.1002/eat.1074	2001	7	15
ZABINSKI MF, 2001, INT J EATING DISORD	10.1002/eat.1065	2001	7	67
GELIEBTER A, 2001, INT J EATING DISORD	10.1002/eat.1047	2001	7	37
MANN T, 2001, INT J EATING DISORD	10.1002/eat.1025	2001	7	47
YAGER J, 2001, INT J EATING DISORD	3.0.CO;2-S" target="_blank">10.1002/1098-108X(200103)29:23.0.CO;2-S	2001	7	59
ACKARD DM, 2001, INT J EATING DISORD	3.0.CO;2-R" target="_blank">10.1002/1098-108X(200103)29:23.0.CO;2-R	2001	7	63
SANSONE RA, 2001, INT J EATING DISORD	3.0.CO;2-O" target="_blank">10.1002/1098-108X(200101)29:13.0.CO;2-O	2001	7	49
MASHEB RM, 2001, INT J EATING DISORD	3.0.CO;2-G" target="_blank">10.1002/1098-108X(200101)29:13.0.CO;2-G	2001	7	111
LEIT RA, 2001, INT J EATING DISORD	3.0.CO;2-8" target="_blank">10.1002/1098-108X(200101)29:13.0.CO;2-8	2001	7	32
MILLIGAN R-J, 2000, INT J EATING DISORD	3.0.CO;2-J" target="_blank">10.1002/1098-108X(200012)28:43.0.CO;2-J	2000	7	49
HUON GF, 2000, INT J EATING DISORD-a	3.0.CO;2-9" target="_blank">10.1002/1098-108X(200009)28:23.0.CO;2-9	2000	7	48
BERG ML, 2000, INT J EATING DISORD	3.0.CO;2-F" target="_blank">10.1002/1098-108X(200009)28:23.0.CO;2-F	2000	7	25
TROOP NA, 2000, INT J EATING DISORD	3.0.CO;2-W" target="_blank">10.1002/(SICI)1098-108X(200005)27:43.0.CO;2-W	2000	7	60
MCINTOSH VV, 2000, INT J EATING DISORD	3.0.CO;2-4" target="_blank">10.1002/(SICI)1098-108X(200003)27:23.0.CO;2-4	2000	7	77
MARTIN GC, 2000, INT J EATING DISORD	3.0.CO;2-A" target="_blank">10.1002/(SICI)1098-108X(200003)27:23.0.CO;2-A	2000	7	60
LOWINGER K, 1999, INT J EATING DISORD	3.0.CO;2-I" target="_blank">10.1002/(SICI)1098-108X(199912)26:43.0.CO;2-I	1999	7	18
TURTON P, 1999, INT J EATING DISORD	3.0.CO;2-3" target="_blank">10.1002/(SICI)1098-108X(199912)26:43.0.CO;2-3	1999	7	28
RICCIARDELLI LA, 1999, INT J EATING DISORD	3.0.CO;2-S" target="_blank">10.1002/(SICI)1098-108X(199909)26:23.0.CO;2-S	1999	7	27
JOHNSTON L, 1999, INT J EATING DISORD	3.0.CO;2-7" target="_blank">10.1002/(SICI)1098-108X(199907)26:13.0.CO;2-7	1999	7	50
KELLY C, 1999, INT J EATING DISORD	3.0.CO;2-T" target="_blank">10.1002/(SICI)1098-108X(199904)25:33.0.CO;2-T	1999	7	56
DEEP AL, 1999, INT J EATING DISORD	3.0.CO;2-R" target="_blank">10.1002/(SICI)1098-108X(199901)25:13.0.CO;2-R	1999	7	47
DAVIS R, 1999, INT J EATING DISORD	3.0.co;2-%23" target="_blank">10.1002/(sici)1098-108x(199905)25:43.0.co;2-%23	1999	7	29
WISEMAN CV, 1998, INT J EATING DISORD	3.0.CO;2-D" target="_blank">10.1002/(SICI)1098-108X(199812)24:43.0.CO;2-D	1998	7	58
LE GRANGE D, 1998, INT J EATING DISORD	3.0.CO;2-A" target="_blank">10.1002/(SICI)1098-108X(199812)24:43.0.CO;2-A	1998	7	41
GELLER J, 1998, INT J EATING DISORD	3.0.CO;2-I" target="_blank">10.1002/(SICI)1098-108X(199811)24:33.0.CO;2-I	1998	7	60
PROBST M, 1998, INT J EATING DISORD	3.0.CO;2-C" target="_blank">10.1002/(SICI)1098-108X(199809)24:23.0.CO;2-C	1998	7	43
JOINER JR TE, 1998, INT J EATING DISORD	3.0.CO;2-G" target="_blank">10.1002/(SICI)1098-108X(199803)23:23.0.CO;2-G	1998	7	25
KAM WK, 1998, INT J EATING DISORD	3.0.CO;2-X" target="_blank">10.1002/(SICI)1098-108X(199803)23:23.0.CO;2-X	1998	7	11
ABOU-SALEH MT, 1998, INT J EATING DISORD	3.0.CO;2-X" target="_blank">10.1002/(SICI)1098-108X(199803)23:23.0.CO;2-X	1998	7	34
SHARPE TM, 1998, INT J EATING DISORD	3.0.CO;2-2" target="_blank">10.1002/(SICI)1098-108X(199801)23:13.0.CO;2-2	1998	7	86
GENDALL KA, 1997, INT J EATING DISORD	3.0.CO;2-Q" target="_blank">10.1002/(SICI)1098-108X(199712)22:43.0.CO;2-Q	1997	7	36
KINZL JF, 1997, INT J EATING DISORD	3.0.CO;2-G" target="_blank">10.1002/(SICI)1098-108X(199709)22:23.0.CO;2-G	1997	7	37
STEINHAUSEN H-C, 1997, INT J EATING DISORD	3.0.CO;2-F" target="_blank">10.1002/(SICI)1098-108X(199709)22:23.0.CO;2-F	1997	7	60
GORDON I, 1997, INT J EATING DISORD	3.0.CO;2-E" target="_blank">10.1002/(SICI)1098-108X(199709)22:23.0.CO;2-E	1997	7	91
SALZMAN JP, 1997, INT J EATING DISORD	3.0.CO;2-J" target="_blank">10.1002/(SICI)1098-108X(199704)21:33.0.CO;2-J	1997	7	35
CROW SJ, 1997, INT J EATING DISORD	3.0.CO;2-N" target="_blank">10.1002/(SICI)1098-108X(199701)21:13.0.CO;2-N	1997	7	24
COOKE EA, 1997, INT J EATING DISORD	3.0.CO;2-Z" target="_blank">10.1002/(SICI)1098-108X(199709)22:23.0.CO;2-Z	1997	7	35
MICKLEY D, 1996, INT J EATING DISORD	3.0.CO;2-Z" target="_blank">10.1002/(SICI)1098-108X(199611)20:33.0.CO;2-Z	1996	7	30
HABERMAS S T, 1996, INT J EATING DISORD	3.0.CO;2-O" target="_blank">10.1002/(SICI)1098-108X(199605)19:43.0.CO;2-O	1996	7	30
OLMSTED MP, 1996, INT J EATING DISORD	3.0.CO;2-J" target="_blank">10.1002/(SICI)1098-108X(199604)19:33.0.CO;2-J	1996	7	26
BOYADJIEVA S, 1996, INT J EATING DISORD	3.0.CO;2-R" target="_blank">10.1002/(SICI)1098-108X(199601)19:13.0.CO;2-R	1996	7	34
EVANS J, 1995, INT J EATING DISORD	3.0.CO;2-I" target="_blank">10.1002/1098-108X(199507)18:13.0.CO;2-I	1995	7	58
ROBIN AL, 1995, INT J EATING DISORD	3.0.CO;2-8" target="_blank">10.1002/1098-108X(199505)17:43.0.CO;2-8	1995	7	67
GÃ¶TESTAM KG, 1995, INT J EATING DISORD-a	3.0.CO;2-O" target="_blank">10.1002/1098-108X(199511)18:33.0.CO;2-O	1995	7	21
TOBIN DL, 1995, INT J EATING DISORD-a	3.0.CO;2-A" target="_blank">10.1002/1098-108X(199512)18:43.0.CO;2-A	1995	7	23
KAYE WH, 1995, INT J EATING DISORD	3.0.CO;2-Y" target="_blank">10.1002/1098-108X(199511)18:33.0.CO;2-Y	1995	7	44
SASSON A, 1995, INT J EATING DISORD	3.0.CO;2-B" target="_blank">10.1002/1098-108X(199501)17:13.0.CO;2-B	1995	7	27
BROWNELL KD, 1995, INT J EATING DISORD	3.0.CO;2-R" target="_blank">10.1002/1098-108X(199511)18:33.0.CO;2-R	1995	7	39
LONG CG, 1994, INT J EATING DISORD	3.0.CO;2-2" target="_blank">10.1002/1098-108X(199404)15:33.0.CO;2-2	1994	7	55
WILLIAMS GÂ€J, 1994, INT J EATING DISORD	3.0.CO;2-4" target="_blank">10.1002/1098-108X(199407)16:13.0.CO;2-4	1994	7	32
DREWNOWSKI A, 1994, INT J EATING DISORD	3.0.CO;2-R" target="_blank">10.1002/1098-108X(199407)16:13.0.CO;2-R	1994	7	48
BEUMONT PJV, 1994, INT J EATING DISORD	3.0.CO;2-2" target="_blank">10.1002/1098-108X(199412)16:43.0.CO;2-2	1994	7	32
KREIPE RE, 1994, INT J EATING DISORD	3.0.CO;2-H" target="_blank">10.1002/1098-108X(199409)16:23.0.CO;2-H	1994	7	48
GALLOP R, 1994, INT J EATING DISORD	3.0.CO;2-S" target="_blank">10.1002/1098-108X(199412)16:43.0.CO;2-S	1994	7	35
ALLISON DB, 1993, INT J EATING DISORD	3.0.CO;2-X" target="_blank">10.1002/1098-108X(199304)13:33.0.CO;2-X	1993	7	45
WALLER G, 1993, INT J EATING DISORD	3.0.CO;2-H" target="_blank">10.1002/1098-108X(199304)13:33.0.CO;2-H	1993	7	32
THIENEMANN M, 1993, INT J EATING DISORD	3.0.CO;2-7" target="_blank">10.1002/1098-108X(199307)14:13.0.CO;2-7	1993	7	30
DOLAN B, 1992, INT J EATING DISORD	3.0.CO;2-6" target="_blank">10.1002/1098-108X(199211)12:33.0.CO;2-6	1992	7	8
VANDEREYCKEN W, 1992, INT J EATING DISORD	3.0.CO;2-K" target="_blank">10.1002/1098-108X(199211)12:33.0.CO;2-K	1992	7	25
GOLDSMITH SJ, 1992, INT J EATING DISORD	3.0.CO;2-5" target="_blank">10.1002/1098-108X(199207)12:13.0.CO;2-5	1992	7	60
DAVIS R, 1992, INT J EATING DISORD	3.0.CO;2-A" target="_blank">10.1002/1098-108X(199204)11:33.0.CO;2-A	1992	7	35
REVELER RC, 1992, INT J EATING DISORD	3.0.CO;2-R" target="_blank">10.1002/1098-108X(199201)11:13.0.CO;2-R	1992	7	45
RAND CSW, 1992, INT J EATING DISORD	3.0.CO;2-V" target="_blank">10.1002/1098-108X(199201)11:13.0.CO;2-V	1992	7	67
PALMER RL, 1992, INT J EATING DISORD	3.0.CO;2-O" target="_blank">10.1002/1098-108X(199212)12:43.0.CO;2-O	1992	7	29
HEINBERG LJ, 1992, INT J EATING DISORD	3.0.CO;2-#" target="_blank">10.1002/1098-108X(199212)12:43.0.CO;2-#	1992	7	44
WILSON GT, 1991, INT J EATING DISORD	3.0.CO;2-X" target="_blank">10.1002/1098-108X(199109)10:53.0.CO;2-X	1991	7	40
THOMPSON JK, 1991, INT J EATING DISORD-a	3.0.CO;2-M" target="_blank">10.1002/1098-108X(199103)10:23.0.CO;2-M	1991	7	28
FREEMAN R, 1991, INT J EATING DISORD	3.0.CO;2-N" target="_blank">10.1002/1098-108X(199111)10:63.0.CO;2-N	1991	7	41
SPITZER RL, 1991, INT J EATING DISORD	3.0.CO;2-4" target="_blank">10.1002/1098-108X(199111)10:63.0.CO;2-4	1991	7	72
ALTSHULER BD, 1990, INT J EATING DISORD	3.0.CO;2-N" target="_blank">10.1002/1098-108X(199003)9:23.0.CO;2-N	1990	7	35
WARREN BJ, 1990, INT J EATING DISORD	3.0.CO;2-N" target="_blank">10.1002/1098-108X(199009)9:53.0.CO;2-N	1990	7	75
BAILEY SM, 1990, INT J EATING DISORD	3.0.CO;2-S" target="_blank">10.1002/1098-108X(199007)9:43.0.CO;2-S	1990	7	34
NORRING C, 1989, INT J EATING DISORD	3.0.CO;2-1" target="_blank">10.1002/1098-108X(198911)8:63.0.CO;2-1	1989	7	23
VAN DEN BROUCKE S, 1989, INT J EATING DISORD	3.0.CO;2-K" target="_blank">10.1002/1098-108X(198909)8:53.0.CO;2-K	1989	7	18
GOWERS S, 1989, INT J EATING DISORD-a	3.0.CO;2-H" target="_blank">10.1002/1098-108X(198907)8:43.0.CO;2-H	1989	7	15
VAN BUREN DJ, 1988, INT J EATING DISORD	3.0.CO;2-Z" target="_blank">10.1002/1098-108X(198811)7:63.0.CO;2-Z	1988	7	27
WILLIAMSON DA, 1987, INT J EATING DISORD	3.0.CO;2-X" target="_blank">10.1002/1098-108X(198701)6:13.0.CO;2-X	1987	7	20
MERRILL CA, 1987, INT J EATING DISORD	3.0.CO;2-8" target="_blank">10.1002/1098-108X(198703)6:23.0.CO;2-8	1987	7	15
MITCHELL JE, 1986, INT J EATING DISORD	3.0.CO;2-J" target="_blank">10.1002/1098-108X(198603)5:33.0.CO;2-J	1986	7	34
HOOPER MSH, 1986, INT J EATING DISORD	3.0.CO;2-G" target="_blank">10.1002/1098-108X(198601)5:13.0.CO;2-G	1986	7	56
GRAY JJ, 1985, INT J EATING DISORD		1985	7	27
MITCHELL JE, 1985, INT J EATING DISORD-a	3.0.CO;2-4" target="_blank">10.1002/1098-108X(198511)4:43.0.CO;2-4	1985	7	29
SITNICK T, 1984, INT J EATING DISORD	3.0.CO;2-X" target="_blank">10.1002/1098-108X(198421)3:33.0.CO;2-X	1984	7	25
MEERMANN R, 1983, INT J EATING DISORD	3.0.CO;2-Z" target="_blank">10.1002/1098-108X(198322)2:43.0.CO;2-Z	1983	7	46
GAMER DM, 1983, INT J EATING DISORD	3.0.CO;2-W" target="_blank">10.1002/1098-108X(198322)2:43.0.CO;2-W	1983	7	79
THOMPSON MG, 1982, INT J EATING DISORD	3.0.CO;2-W" target="_blank">10.1002/1098-108X(198224)1:23.0.CO;2-W	1982	7	85
SUGARMAN A, 1981, INT J EATING DISORD	3.0.CO;2-4" target="_blank">10.1002/1098-108X(198123)1:13.0.CO;2-4	1981	7	29
PEEBLES R, 2017, J EATING DISORD	10.1186/s40337-017-0134-6	2017	7	27
MADDEN S, 2015, J EATING DISORD	10.1186/s40337-015-0047-1	2015	7	27
KOSTRO K, 2014, J EATING DISORD	10.1186/s40337-014-0019-x	2014	7	44
MOND JM, 2013, J EATING DISORD	10.1186/2050-2974-1-33	2013	7	26
WATSON HJ, 2013, J EATING DISORD	10.1186/2050-2974-1-30	2013	7	13
RUDOLPH S, 2018, EATING WEIGHT DISORD	10.1007/s40519-017-0437-2	2018	7	20
MARTINUSSEN M, 2017, EATING WEIGHT DISORD	10.1007/s40519-016-0345-x	2017	7	26
BARTHELS F, 2017, EATING WEIGHT DISORD	10.1007/s40519-016-0329-x	2017	7	21
MISSBACH B, 2017, EATING WEIGHT DISORD	10.1007/s40519-017-0365-1	2017	7	10
MICANTI F, 2017, EATING WEIGHT DISORD	10.1007/s40519-016-0275-7	2017	7	22
WISS DA, 2017, EATING WEIGHT DISORD	10.1007/s40519-016-0344-y	2017	7	19
CUZZOLARO M, 2016, EATING WEIGHT DISORD	10.1007/s40519-016-0310-8	2016	7	13
ANDERSON LM, 2016, EATING WEIGHT DISORD	10.1007/s40519-015-0210-3	2016	7	21
HOLMES M, 2015, EATING WEIGHT DISORD	10.1007/s40519-014-0141-4	2015	7	18
MILLER-MATERO LR, 2014, EATING WEIGHT DISORD	10.1007/s40519-014-0118-3	2014	7	26
SCHULZ S, 2010, EATING WEIGHT DISORD	10.1007/BF03325311	2010	7	41
TAO ZL, 2009, EATING WEIGHT DISORD	10.1007/BF03327803	2009	7	31
NEUMARK-SZTAINER D, 2009, EATING WEIGHT DISORD	10.1007/BF03327795	2009	7	25
DENNIS K, 2006, EATING WEIGHT DISORD	10.1007/BF03327760	2006	7	34
TAKAKURA S, 2006, EATING WEIGHT DISORD	10.1007/BF03327754	2006	7	15
FASSINO S, 2005, EATING WEIGHT DISORD	10.1007/BF03353418	2005	7	19
RODRÃ­GUEZ-CANO T, 2005, EATING WEIGHT DISORD	10.1007/BF03353420	2005	7	16
GODART NT, 2004, EATING WEIGHT DISORD	10.1007/BF03325078	2004	7	25
TACHIKAWA H, 2004, EATING WEIGHT DISORD	10.1007/BF03325053	2004	7	20
THURFJELL B, 2003, EATING WEIGHT DISORD	10.1007/BF03325029	2003	7	27
DALLE GRAVE R, 2001, EATING WEIGHT DISORD	10.1007/BF03339756	2001	7	29
GRIFFITHS S, 2018, EATING DISORD	10.1080/10640266.2018.1518086	2018	7	10
MURRAY SB, 2015, EATING DISORD-a	10.1080/10640266.2015.1044345	2015	7	18
TREASURE J, 2015, EATING DISORD	10.1080/10640266.2015.1044351	2015	7	13
SACHS K, 2015, EATING DISORD	10.1080/10640266.2014.1000111	2015	7	11
COUTURIER J, 2009, EATING DISORD	10.1080/10640260902991236	2009	7	13
SHERMAN RT, 2005, EATING DISORD	10.1080/10640260500296707	2005	7	40
FORMAN M, 2005, EATING DISORD	10.1080/10640260590932841	2005	7	36
GREEN M, 2005, EATING DISORD	10.1080/10640260590918955	2005	7	69
VITOUSEK KM, 2005, EATING DISORD	10.1080/10640260590893638	2005	7	40
FAVARO A, 2005, EATING DISORD	10.1080/10640260590893647	2005	7	36
BALL J, 2004, EATING DISORD	10.1080/10640260490521389	2004	7	75
HAWKINS N, 2004, EATING DISORD	10.1080/10640260490267751	2004	7	124
CASH TF, 2002, EATING DISORD	10.1080/10640260290081678	2002	7	217
SMOLAK L, 2001, EATING DISORD	10.1080/10640260127553	2001	7	28
HEINZE V, 2000, EATING DISORD	10.1080/10640260008251220	2000	7	17
ZUCKER NL, 1999, EATING DISORD	10.1080/10640269908249286	1999	7	34
NOORDENBOS G, 1998, EATING DISORD	10.1080/10640269808249256	1998	7	12
FRANZEN U, 1997, EATING DISORD	10.1080/10640269708249199	1997	7	26
KEEL PK, 1997, EATING DISORD	10.1080/10640269708249227	1997	7	70
HUON GF, 1996, EATING DISORD	10.1080/10640269608250073	1996	7	22
PRYOR TL, 1995, EATING DISORD	10.1080/10640269508250059	1995	7	13
GRANGE DL, 1995, EATING DISORD	10.1080/10640269508249169	1995	7	19
IMPERATORI C, 2016, EUR EATING DISORD REV	10.1002/erv.2384	2016	7	20
CONCEIÃ§Ã£O EM, 2015, EUR EATING DISORD REV	10.1002/erv.2397	2015	7	51
ISLAM MA, 2015, EUR EATING DISORD REV	10.1002/erv.2374	2015	7	18
KJAERSDAM TELLÃ©US G, 2015, EUR EATING DISORD REV	10.1002/erv.2337	2015	7	28
MOUNTFORD VA, 2015, EUR EATING DISORD REV	10.1002/erv.2332	2015	7	16
EASTER A, 2015, EUR EATING DISORD REV	10.1002/erv.2328	2015	7	25
MANASSE SM, 2014, EUR EATING DISORD REV	10.1002/erv.2304	2014	7	32
NEUBAUER K, 2014, EUR EATING DISORD REV	10.1002/erv.2300	2014	7	20
LINDNER SE, 2014, EUR EATING DISORD REV	10.1002/erv.2293	2014	7	22
MORGAN JF, 2014, EUR EATING DISORD REV	10.1002/erv.2249	2014	7	23
RENWICK B, 2013, EUR EATING DISORD REV	10.1002/erv.2248	2013	7	29
MCCLELLAND J, 2013, EUR EATING DISORD REV	10.1002/erv.2256	2013	7	71
RUNFOLA CD, 2013, EUR EATING DISORD REV	10.1002/erv.2201	2013	7	69
CLAES L, 2013, EUR EATING DISORD REV	10.1002/erv.2188	2013	7	30
LE GRANGE D, 2013, EUR EATING DISORD REV	10.1002/erv.2192	2013	7	33
DAVIES H, 2012, EUR EATING DISORD REV	10.1002/erv.1157	2012	7	37
KRABBENBORG MAM, 2012, EUR EATING DISORD REV	10.1002/erv.1144	2012	7	37
WHITNEY J, 2012, EUR EATING DISORD REV	10.1002/erv.1077	2012	7	22
ROSE M, 2012, EUR EATING DISORD REV	10.1002/erv.1095	2012	7	21
RODGERS RF, 2012, EUR EATING DISORD REV	10.1002/erv.1096	2012	7	29
TREASURE J, 2012, EUR EATING DISORD REV-a-b	10.1002/erv.1090	2012	7	23
BAMFORD BH, 2012, EUR EATING DISORD REV	10.1002/erv.1080	2012	7	21
MÃ¼LLER A, 2012, EUR EATING DISORD REV	10.1002/erv.1126	2012	7	35
BRATLAND-SANDA S, 2011, EUR EATING DISORD REV	10.1002/erv.971	2011	7	32
MAZURAK N, 2011, EUR EATING DISORD REV	10.1002/erv.1081	2011	7	52
DIMITROPOULOS G, 2009, EUR EATING DISORD REV	10.1002/erv.937	2009	7	27
CALERO-ELVIRA A, 2009, EUR EATING DISORD REV	10.1002/erv.936	2009	7	54
MOND J, 2008, EUR EATING DISORD REV	10.1002/erv.855	2008	7	38
SKÃ¥RDERUD F, 2007, EUR EATING DISORD REV	10.1002/erv.817	2007	7	70
RINGER F, 2007, EUR EATING DISORD REV	10.1002/erv.761	2007	7	77
PATERSON G, 2007, EUR EATING DISORD REV	10.1002/erv.708	2007	7	26
HONEY A, 2006, EUR EATING DISORD REV	10.1002/erv.713	2006	7	24
GELLER J, 2006, EUR EATING DISORD REV	10.1002/erv.716	2006	7	20
SANCHO C, 2005, EUR EATING DISORD REV	10.1002/erv.643	2005	7	30
COOK-DARZENS S, 2005, EUR EATING DISORD REV	10.1002/erv.628	2005	7	42
ZEECK A, 2005, EUR EATING DISORD REV	10.1002/erv.646	2005	7	25
NILSSON K, 2005, EUR EATING DISORD REV	10.1002/erv.631	2005	7	30
SOLANO R, 2005, EUR EATING DISORD REV	10.1002/erv.618	2005	7	45
EDMAN JL, 2004, EUR EATING DISORD REV	10.1002/erv.567	2004	7	20
DE ZWAAN M, 2003, EUR EATING DISORD REV	10.1002/erv.501	2003	7	58
GOWERS SG, 2002, EUR EATING DISORD REV	10.1002/erv.466	2002	7	20
NIELSEN S, 2002, EUR EATING DISORD REV	10.1002/erv.474	2002	7	91
ZAITSOFF SL, 2002, EUR EATING DISORD REV	10.1002/erv.418	2002	7	51
BROBERG AG, 2001, EUR EATING DISORD REV	10.1002/erv.421	2001	7	54
KENARDY J, 2001, EUR EATING DISORD REV	10.1002/erv.388	2001	7	47
NEVONEN L, 2000, EUR EATING DISORD REV	3.0.CO;2-J" target="_blank">10.1002/1099-0968(200008)8:43.0.CO;2-J	2000	7	23
TREASURE J, 1999, EUR EATING DISORD REV	3.0.CO;2-5" target="_blank">10.1002/(SICI)1099-0968(199906)7:33.0.CO;2-5	1999	7	17
SCHMIDT U, 1997, EUR EATING DISORD REV	3.0.CO;2-B" target="_blank">10.1002/(SICI)1099-0968(199709)5:33.0.CO;2-B	1997	7	41
TOUYZ SW, 1993, EUR EATING DISORD REV	10.1002/erv.2400010306	1993	7	22
FITZSIMMONS-CRAFT EE, 2019, INT J EATING DISORD	10.1002/eat.23134	2019	6	8
FORREST LN, 2018, INT J EATING DISORD	10.1002/eat.22871	2018	6	16
WADE S, 2017, INT J EATING DISORD	10.1002/eat.22723	2017	6	13
LINARDON J, 2017, INT J EATING DISORD-a	10.1002/eat.22719	2017	6	16
SIMPSON CC, 2017, INT J EATING DISORD	10.1002/eat.22710	2017	6	17
PEARSON CM, 2017, INT J EATING DISORD	10.1002/eat.22692	2017	6	17
DOLEY JR, 2017, INT J EATING DISORD	10.1002/eat.22691	2017	6	11
ATTIA E, 2017, INT J EATING DISORD	10.1002/eat.22665	2017	6	12
BARDONE-CONE AM, 2016, INT J EATING DISORD	10.1002/eat.22579	2016	6	13
BERKOWITZ SA, 2016, INT J EATING DISORD	10.1002/eat.22584	2016	6	14
FICHTER MM, 2016, INT J EATING DISORD	10.1002/eat.22501	2016	6	96
JEWELL T, 2016, INT J EATING DISORD	10.1002/eat.22473	2016	6	39
MISRA M, 2016, INT J EATING DISORD	10.1002/eat.22451	2016	6	45
KURZ S, 2016, INT J EATING DISORD	10.1002/eat.22461	2016	6	17
BOEPPLE L, 2016, INT J EATING DISORD	10.1002/eat.22403	2016	6	64
BARTLETT BA, 2015, INT J EATING DISORD	10.1002/eat.22454	2015	6	24
COMPTE EJ, 2015, INT J EATING DISORD	10.1002/eat.22448	2015	6	25
MUSTELIN L, 2015, INT J EATING DISORD-a	10.1002/eat.22415	2015	6	17
DEAL LS, 2015, INT J EATING DISORD	10.1002/eat.22407	2015	6	19
VERONESE N, 2015, INT J EATING DISORD	10.1002/eat.22370	2015	6	23
BENTLEY C, 2015, INT J EATING DISORD	10.1002/eat.22396	2015	6	27
SOLMI F, 2015, INT J EATING DISORD	10.1002/eat.22373	2015	6	30
YANOVSKI SZ, 2015, INT J EATING DISORD	10.1002/eat.22372	2015	6	32
STEINHAUSEN H-C, 2015, INT J EATING DISORD-a	10.1002/eat.22293	2015	6	36
RENWICK B, 2015, INT J EATING DISORD	10.1002/eat.22366	2015	6	10
CHAN TWS, 2014, INT J EATING DISORD	10.1002/eat.22223	2014	6	43
LE GRANGE D, 2014, INT J EATING DISORD	10.1002/eat.22331	2014	6	22
HILBERT A, 2014, INT J EATING DISORD	10.1002/eat.22312	2014	6	21
ALLEN KL, 2014, INT J EATING DISORD	10.1002/eat.22299	2014	6	27
FURSLAND A, 2014, INT J EATING DISORD	10.1002/eat.22205	2014	6	23
FORBUSH KT, 2014, INT J EATING DISORD	10.1002/eat.22180	2014	6	29
BROCKMEYER T, 2014, INT J EATING DISORD	10.1002/eat.22206	2014	6	50
CONCEIÃ§Ã£O EM, 2013, INT J EATING DISORD	10.1002/eat.22167	2013	6	21
DE YOUNG KP, 2013, INT J EATING DISORD	10.1002/eat.22163	2013	6	17
STILES-SHIELDS C, 2013, INT J EATING DISORD	10.1002/eat.22187	2013	6	18
SHARPE H, 2013, INT J EATING DISORD	10.1002/eat.22151	2013	6	46
FAIRBURN CG, 2013, INT J EATING DISORD	10.1002/eat.22110	2013	6	46
MITCHELL JE, 2013, INT J EATING DISORD	10.1002/eat.22104	2013	6	41
GUTIERREZ E, 2013, INT J EATING DISORD	10.1002/eat.22095	2013	6	62
BROWNSTONE LM, 2013, INT J EATING DISORD	10.1002/eat.22066	2013	6	25
GULLIKSEN KS, 2012, INT J EATING DISORD	10.1002/eat.22033	2012	6	35
MASCOLO M, 2012, INT J EATING DISORD	10.1002/eat.22035	2012	6	21
SUISMAN JL, 2012, INT J EATING DISORD	10.1002/eat.22056	2012	6	15
WILDES JE, 2012, INT J EATING DISORD	10.1002/eat.22020	2012	6	25
HARTMANN AS, 2012, INT J EATING DISORD	10.1002/eat.22018	2012	6	22
BROWN TA, 2012, INT J EATING DISORD	10.1002/eat.22013	2012	6	17
TRACE SE, 2012, INT J EATING DISORD	10.1002/eat.22003	2012	6	27
CLAES L, 2012, INT J EATING DISORD	10.1002/eat.20966	2012	6	34
MAGUIRE S, 2012, INT J EATING DISORD	10.1002/eat.20951	2012	6	14
KENYON M, 2012, INT J EATING DISORD	10.1002/eat.20967	2012	6	38
RACINE SE, 2012, INT J EATING DISORD	10.1002/eat.20941	2012	6	37
DALLE GRAVE R, 2012, INT J EATING DISORD	10.1002/eat.20943	2012	6	13
WHISMAN MA, 2012, INT J EATING DISORD	10.1002/eat.20935	2012	6	26
LOCK J, 2012, INT J EATING DISORD	10.1002/eat.20923	2012	6	29
FRANK GKW, 2012, INT J EATING DISORD-a	10.1002/eat.20929	2012	6	50
DARBY AM, 2012, INT J EATING DISORD	10.1002/eat.20886	2012	6	22
GELLER J, 2011, INT J EATING DISORD	10.1002/eat.20847	2011	6	22
NÃ£Ã±EZ-NAVARRO A, 2011, INT J EATING DISORD	10.1002/eat.20823	2011	6	20
ACKARD DM, 2011, INT J EATING DISORD	10.1002/eat.20846	2011	6	31
KEEL PK, 2011, INT J EATING DISORD-a	10.1002/eat.20821	2011	6	18
SMEETS E, 2011, INT J EATING DISORD	10.1002/eat.20776	2011	6	39
MOND JM, 2010, INT J EATING DISORD	10.1002/eat.20771	2010	6	15
WAGNER A, 2010, INT J EATING DISORD	10.1002/eat.20699	2010	6	64
ROOT TL, 2010, INT J EATING DISORD	10.1002/eat.20670	2010	6	62
VAN HOEKEN D, 2009, INT J EATING DISORD	10.1002/eat.20724	2009	6	33
SOARES RM, 2009, INT J EATING DISORD	10.1002/eat.20643	2009	6	36
CZAJA J, 2009, INT J EATING DISORD	10.1002/eat.20630	2009	6	79
RAMACCIOTTI CE, 2008, INT J EATING DISORD	10.1002/eat.20544	2008	6	27
JACOBI C, 2008, INT J EATING DISORD	10.1002/eat.20545	2008	6	86
STICE E, 2008, INT J EATING DISORD	10.1002/eat.20524	2008	6	29
GOLDEN NH, 2008, INT J EATING DISORD	10.1002/eat.20503	2008	6	38
DAVIS C, 2008, INT J EATING DISORD	10.1002/eat.20499	2008	6	58
TAKII M, 2008, INT J EATING DISORD	10.1002/eat.20498	2008	6	53
PINHEIRO AP, 2008, INT J EATING DISORD	10.1002/eat.20497	2008	6	22
YANOVER T, 2008, INT J EATING DISORD	10.1002/eat.20483	2008	6	28
YAMAMIYA Y, 2008, INT J EATING DISORD	10.1002/eat.20444	2008	6	55
GRAVENER JA, 2008, INT J EATING DISORD	10.1002/eat.20438	2008	6	19
WOLF M, 2007, INT J EATING DISORD	10.1002/eat.20445	2007	6	28
FISCHER S, 2007, INT J EATING DISORD	10.1002/eat.20442	2007	6	38
BECKER AE, 2007, INT J EATING DISORD	10.1002/eat.20435	2007	6	24
FEDOROWICZ VJ, 2007, INT J EATING DISORD	10.1002/eat.20415	2007	6	26
LATZER Y, 2007, INT J EATING DISORD	10.1002/eat.20348	2007	6	28
MEHLER PS, 2007, INT J EATING DISORD	10.1002/eat.20371	2007	6	16
MARSDEN P, 2007, INT J EATING DISORD	10.1002/eat.20333	2007	6	36
RAYMOND NC, 2007, INT J EATING DISORD	10.1002/eat.20312	2007	6	38
POLLI N, 2006, INT J EATING DISORD	10.1002/eat.20307	2006	6	18
CELIO CI, 2006, INT J EATING DISORD	10.1002/eat.20254	2006	6	26
BRYANT-WAUGH R, 2006, INT J EATING DISORD	10.1002/eat.20267	2006	6	17
KLEIN DA, 2006, INT J EATING DISORD	10.1002/eat.20260	2006	6	32
SWAN-KREMEIER LA, 2005, INT J EATING DISORD	10.1002/eat.20192	2005	6	20
POLIVY J, 2005, INT J EATING DISORD	10.1002/eat.20195	2005	6	121
GRILO CM, 2005, INT J EATING DISORD	10.1002/eat.20183	2005	6	41
GRILO CM, 2005, INT J EATING DISORD-a	10.1002/eat.20162	2005	6	48
BRODY ML, 2005, INT J EATING DISORD	10.1002/eat.20137	2005	6	16
PIKE KM, 2005, INT J EATING DISORD	10.1002/eat.20111	2005	6	7
RÃ¸ Ã˜, 2005, INT J EATING DISORD-a	10.1002/eat.20083	2005	6	34
TAREEN A, 2005, INT J EATING DISORD	10.1002/eat.20080	2005	6	23
KRANTZ MJ, 2005, INT J EATING DISORD-a	10.1002/eat.20082	2005	6	32
DUNCAN AE, 2005, INT J EATING DISORD	10.1002/eat.20066	2005	6	31
BEKKER MHJ, 2004, INT J EATING DISORD	10.1002/eat.20041	2004	6	52
KOVACS D, 2004, INT J EATING DISORD	10.1002/eat.20024	2004	6	19
BARA-CARRIL N, 2004, INT J EATING DISORD	10.1002/eat.10267	2004	6	42
JOSHI R, 2004, INT J EATING DISORD	10.1002/eat.10253	2004	6	65
HEPP U, 2004, INT J EATING DISORD	10.1002/eat.10247	2004	6	31
MCDERMOTT C, 2004, INT J EATING DISORD	10.1002/eat.10231	2004	6	16
FICHTER MM, 2003, INT J EATING DISORD	10.1002/eat.10193	2003	6	21
BIRMINGHAM CL, 2003, INT J EATING DISORD-a	10.1002/eat.10189	2003	6	30
VAZ FJ, 2003, INT J EATING DISORD	10.1002/eat.10153	2003	6	16
SHAPIRO JR, 2003, INT J EATING DISORD	10.1002/eat.10166	2003	6	77
CASSANO GB, 2003, INT J EATING DISORD	10.1002/eat.10130	2003	6	49
GRANT JE, 2002, INT J EATING DISORD	10.1002/eat.10091	2002	6	103
GOODWIN RD, 2002, INT J EATING DISORD	10.1002/eat.10059	2002	6	22
FESSLER DMT, 2002, INT J EATING DISORD	10.1002/eat.10035	2002	6	31
FEINGOLD E, 2002, INT J EATING DISORD	10.1002/eat.10021	2002	6	12
VIKTRUP L, 2002, INT J EATING DISORD	10.1002/eat.10002	2002	6	48
FITZGERALD MP, 2002, INT J EATING DISORD	10.1002/eat.10003	2002	6	29
VAN DEN BERG P, 2002, INT J EATING DISORD	10.1002/eat.10030	2002	6	71
GOSNELL BA, 2001, INT J EATING DISORD	10.1002/eat.1105	2001	6	22
STRIEGEL-MOORE RH, 2001, INT J EATING DISORD	10.1002/eat.1103	2001	6	72
KORDY H, 2001, INT J EATING DISORD	10.1002/eat.1070	2001	6	12
MACBRAYER EK, 2001, INT J EATING DISORD	10.1002/eat.1067	2001	6	51
ABRAHAM S, 2001, INT J EATING DISORD	10.1002/eat.1046	2001	6	45
VOHS KD, 2001, INT J EATING DISORD	10.1002/eat.1019	2001	6	94
WATERS A, 2001, INT J EATING DISORD	3.0.CO;2-Z" target="_blank">10.1002/1098-108X(200101)29:13.0.CO;2-Z	2001	6	32
NEIDERMAN M, 2000, INT J EATING DISORD	3.0.CO;2-1" target="_blank">10.1002/1098-108X(200012)28:43.0.CO;2-1	2000	6	25
MIZES JS, 2000, INT J EATING DISORD	3.0.CO;2-Z" target="_blank">10.1002/1098-108X(200012)28:43.0.CO;2-Z	2000	6	55
STICE E, 2000, INT J EATING DISORD-a	3.0.CO;2-1" target="_blank">10.1002/(SICI)1098-108X(200003)27:23.0.CO;2-1	2000	6	92
DAVIS C, 2000, INT J EATING DISORD	3.0.CO;2-F" target="_blank">10.1002/(SICI)1098-108X(200001)27:13.0.CO;2-F	2000	6	41
TZISCHINSKY O, 2000, INT J EATING DISORD	3.0.CO;2-Z" target="_blank">10.1002/(SICI)1098-108X(200001)27:13.0.CO;2-Z	2000	6	28
VAN STRIEN T, 2000, INT J EATING DISORD-a	3.0.co;2-%23" target="_blank">10.1002/1098-108x(200011)28:33.0.co;2-%23	2000	6	83
GOODRICK GK, 1999, INT J EATING DISORD	3.0.CO;2-7" target="_blank">10.1002/(SICI)1098-108X(199911)26:33.0.CO;2-7	1999	6	21
FICHTER MM, 1998, INT J EATING DISORD	3.0.CO;2-O" target="_blank">10.1002/(SICI)1098-108X(199811)24:33.0.CO;2-O	1998	6	174
WALLER G, 1998, INT J EATING DISORD-a	3.0.CO;2-L" target="_blank">10.1002/(SICI)1098-108X(199805)23:43.0.CO;2-L	1998	6	55
BUTTON E, 1998, INT J EATING DISORD	3.0.CO;2-M" target="_blank">10.1002/(SICI)1098-108X(199804)23:33.0.CO;2-M	1998	6	19
ADAMI GF, 1998, INT J EATING DISORD	3.0.CO;2-H" target="_blank">10.1002/(SICI)1098-108X(199811)24:33.0.CO;2-H	1998	6	53
NEUMARK-SZTAINER D, 1997, INT J EATING DISORD	3.0.CO;2-N" target="_blank">10.1002/(SICI)1098-108X(199712)22:43.0.CO;2-N	1997	6	37
HAGAN MM, 1997, INT J EATING DISORD	3.0.CO;2-P" target="_blank">10.1002/(SICI)1098-108X(199712)22:43.0.CO;2-P	1997	6	82
CALDWELL MB, 1997, INT J EATING DISORD	3.0.CO;2-H" target="_blank">10.1002/(SICI)1098-108X(199709)22:23.0.CO;2-H	1997	6	99
ADSON DE, 1997, INT J EATING DISORD	3.0.CO;2-P" target="_blank">10.1002/(SICI)1098-108X(199703)21:23.0.CO;2-P	1997	6	83
GENDALL KA, 1997, INT J EATING DISORD-a	3.0.CO;2-O" target="_blank">10.1002/(SICI)1098-108X(199703)21:23.0.CO;2-O	1997	6	40
WILFLEY DE, 1996, INT J EATING DISORD	3.0.CO;2-K" target="_blank">10.1002/(SICI)1098-108X(199612)20:43.0.CO;2-K	1996	6	120
PLINER P, 1996, INT J EATING DISORD	3.0.CO;2-H" target="_blank">10.1002/(SICI)1098-108X(199605)19:43.0.CO;2-H	1996	6	29
FOMBONNE E, 1996, INT J EATING DISORD	3.0.CO;2-I" target="_blank">10.1002/(SICI)1098-108X(199604)19:33.0.CO;2-I	1996	6	38
LAM RW, 1996, INT J EATING DISORD	3.0.CO;2-X" target="_blank">10.1002/(SICI)1098-108X(199601)19:13.0.CO;2-X	1996	6	31
MCCOURT J, 1995, INT J EATING DISORD	3.0.CO;2-D" target="_blank">10.1002/1098-108X(199504)17:33.0.CO;2-D	1995	6	40
SZMUKLER GI, 1995, INT J EATING DISORD	3.0.CO;2-K" target="_blank">10.1002/1098-108X(199505)17:43.0.CO;2-K	1995	6	51
[NO AUTHOR NAME AVAILABLE], 1995, INT J EATING DISORD	3.0.CO;2-2" target="_blank">10.1002/1098-108X(199504)17:33.0.CO;2-2	1995	6	25
WOODSIDE DB, 1995, INT J EATING DISORD-a	3.0.CO;2-P" target="_blank">10.1002/1098-108X(199503)17:23.0.CO;2-P	1995	6	36
GUPTA MA, 1995, INT J EATING DISORD-a	3.0.CO;2-L" target="_blank">10.1002/1098-108X(199512)18:43.0.CO;2-L	1995	6	43
SHERMAN DK, 1995, INT J EATING DISORD	3.0.CO;2-X" target="_blank">10.1002/1098-108X(199512)18:43.0.CO;2-X	1995	6	42
KEARNEYÂ€COOKE A, 1994, INT J EATING DISORD	10.1002/eat.2260150402	1994	6	57
SUZUKI K, 1994, INT J EATING DISORD	3.0.CO;2-V" target="_blank">10.1002/1098-108X(199409)16:23.0.CO;2-V	1994	6	30
RIEMANN BC, 1993, INT J EATING DISORD	3.0.CO;2-U" target="_blank">10.1002/1098-108X(199312)14:43.0.CO;2-U	1993	6	15
HAIMOVITZ D, 1993, INT J EATING DISORD	3.0.CO;2-N" target="_blank">10.1002/1098-108X(199301)13:13.0.CO;2-N	1993	6	49
HETHERINGTON MM, 1993, INT J EATING DISORD	3.0.CO;2-0" target="_blank">10.1002/1098-108X(199301)13:13.0.CO;2-0	1993	6	17
COOPER MJ, 1993, INT J EATING DISORD	3.0.CO;2-C" target="_blank">10.1002/1098-108X(199301)13:13.0.CO;2-C	1993	6	54
MITCHELL JE, 1993, INT J EATING DISORD-a	3.0.CO;2-X" target="_blank">10.1002/1098-108X(199311)14:33.0.CO;2-X	1993	6	63
TAYLOR AV, 1993, INT J EATING DISORD	3.0.CO;2-5" target="_blank">10.1002/1098-108X(199309)14:23.0.CO;2-5	1993	6	36
OGDEN L, 1993, INT J EATING DISORD	3.0.CO;2-K" target="_blank">10.1002/1098-108X(199309)14:23.0.CO;2-K	1993	6	31
NEUMÃ¤RKER U, 1992, INT J EATING DISORD	3.0.CO;2-G" target="_blank">10.1002/1098-108X(199211)12:33.0.CO;2-G	1992	6	39
POLIVY J, 1992, INT J EATING DISORD	3.0.CO;2-F" target="_blank">10.1002/1098-108X(199204)11:33.0.CO;2-F	1992	6	111
OGDEN J, 1991, INT J EATING DISORD	3.0.CO;2-D" target="_blank">10.1002/1098-108X(199105)10:33.0.CO;2-D	1991	6	26
FICHTER MM, 1990, INT J EATING DISORD	3.0.CO;2-2" target="_blank">10.1002/1098-108X(199005)9:33.0.CO;2-2	1990	6	43
FAIRBURN CG, 1990, INT J EATING DISORD	3.0.CO;2-8" target="_blank">10.1002/1098-108X(199003)9:23.0.CO;2-8	1990	6	67
HEAD SB, 1990, INT J EATING DISORD	3.0.CO;2-1" target="_blank">10.1002/1098-108X(199011)9:63.0.CO;2-1	1990	6	22
SHAW BF, 1990, INT J EATING DISORD	3.0.CO;2-Z" target="_blank">10.1002/1098-108X(199009)9:53.0.CO;2-Z	1990	6	24
LAESSLE RG, 1989, INT J EATING DISORD	3.0.CO;2-0" target="_blank">10.1002/1098-108X(198909)8:53.0.CO;2-0	1989	6	95
JAFFE AC, 1989, INT J EATING DISORD	3.0.CO;2-Z" target="_blank">10.1002/1098-108X(198909)8:53.0.CO;2-Z	1989	6	21
JACOBSON R, 1989, INT J EATING DISORD	3.0.CO;2-7" target="_blank">10.1002/1098-108X(198911)8:63.0.CO;2-7	1989	6	23
YATES WR, 1989, INT J EATING DISORD	3.0.CO;2-U" target="_blank">10.1002/1098-108X(198907)8:43.0.CO;2-U	1989	6	23
BENNETT SM, 1989, INT J EATING DISORD	3.0.CO;2-X" target="_blank">10.1002/1098-108X(198907)8:43.0.CO;2-X	1989	6	13
MITCHELL JE, 1988, INT J EATING DISORD	3.0.CO;2-M" target="_blank">10.1002/1098-108X(198811)7:63.0.CO;2-M	1988	6	16
KAPLAN SL, 1988, INT J EATING DISORD	3.0.CO;2-#" target="_blank">10.1002/1098-108X(198801)7:13.0.CO;2-#	1988	6	55
HIEBERT KA, 1988, INT J EATING DISORD	3.0.CO;2-C" target="_blank">10.1002/1098-108X(198809)7:53.0.CO;2-C	1988	6	24
SCHWEIGER U, 1987, INT J EATING DISORD	3.0.CO;2-7" target="_blank">10.1002/1098-108X(198707)6:43.0.CO;2-7	1987	6	30
ROCK CL, 1987, INT J EATING DISORD	3.0.CO;2-J" target="_blank">10.1002/1098-108X(198703)6:23.0.CO;2-J	1987	6	22
SZMUKLER GI, 1987, INT J EATING DISORD	3.0.CO;2-C" target="_blank">10.1002/1098-108X(198703)6:23.0.CO;2-C	1987	6	15
HSU LKG, 1987, INT J EATING DISORD	3.0.CO;2-#" target="_blank">10.1002/1098-108X(198701)6:13.0.CO;2-#	1987	6	107
TOUYZ SW, 1986, INT J EATING DISORD	3.0.CO;2-T" target="_blank">10.1002/1098-108X(198609)5:63.0.CO;2-T	1986	6	27
KAGAN DM, 1985, INT J EATING DISORD	3.0.CO;2-9" target="_blank">10.1002/1098-108X(198508)4:33.0.CO;2-9	1985	6	28
STERLING JW, 1985, INT J EATING DISORD	3.0.CO;2-3" target="_blank">10.1002/1098-108X(198511)4:43.0.CO;2-3	1985	6	21
ROYÂ€BYRNE P, 1984, INT J EATING DISORD	3.0.CO;2-I" target="_blank">10.1002/1098-108X(198424)3:23.0.CO;2-I	1984	6	29
KAGAN DM, 1983, INT J EATING DISORD	3.0.CO;2-0" target="_blank">10.1002/1098-108X(198323)3:13.0.CO;2-0	1983	6	23
VANDERDEYCKEN W, 1983, INT J EATING DISORD	3.0.CO;2-U" target="_blank">10.1002/1098-108X(198322)2:43.0.CO;2-U	1983	6	77
GOODSITT A, 1983, INT J EATING DISORD	3.0.CO;2-N" target="_blank">10.1002/1098-108X(198321)2:33.0.CO;2-N	1983	6	67
TOUYZ S, 2017, J EATING DISORD	10.1186/s40337-017-0157-z	2017	6	9
ZICKGRAF HF, 2016, J EATING DISORD	10.1186/s40337-016-0110-6	2016	6	30
ROWSELL M, 2016, J EATING DISORD	10.1186/s40337-016-0108-0	2016	6	16
MONELL E, 2015, J EATING DISORD	10.1186/s40337-015-0083-x	2015	6	11
ALLEN KL, 2014, J EATING DISORD	10.1186/2050-2974-2-11	2014	6	20
ALLEN KL, 2013, J EATING DISORD	10.1186/2050-2974-1-32	2013	6	17
GRIFFITHS S, 2013, J EATING DISORD	10.1186/2050-2974-1-15	2013	6	31
ALMEIDA C, 2018, EATING WEIGHT DISORD	10.1007/s40519-018-0517-y	2018	6	11
GRAMMATIKOPOULOU MG, 2018, EATING WEIGHT DISORD	10.1007/s40519-018-0514-1	2018	6	13
OBERLE CD, 2018, EATING WEIGHT DISORD	10.1007/s40519-018-0508-z	2018	6	13
OUELLETTE A-S, 2017, EATING WEIGHT DISORD	10.1007/s40519-017-0440-7	2017	6	14
BRYTEK-MATERA A, 2017, EATING WEIGHT DISORD	10.1007/s40519-017-0427-4	2017	6	16
NAEIMI AF, 2016, EATING WEIGHT DISORD	10.1007/s40519-016-0283-7	2016	6	9
BROWN C, 2015, EATING WEIGHT DISORD	10.1007/s40519-015-0202-3	2015	6	15
SCHLEGEL S, 2015, EATING WEIGHT DISORD	10.1007/s40519-015-0182-3	2015	6	11
ZARYCHTA K, 2014, EATING WEIGHT DISORD	10.1007/s40519-014-0099-2	2014	6	10
ZUCHOVA S, 2013, EATING WEIGHT DISORD-a	10.1007/s40519-013-0041-z	2013	6	11
DA ROS A, 2011, EATING WEIGHT DISORD		2011	6	16
LOMBARDO C, 2011, EATING WEIGHT DISORD	10.1007/BF03325131	2011	6	14
DAVIES H, 2009, EATING WEIGHT DISORD	10.1007/BF03327804	2009	6	19
MARANO G, 2007, EATING WEIGHT DISORD	10.1007/BF03327581	2007	6	29
MONTEBAROCCI O, 2006, EATING WEIGHT DISORD	10.1007/BF03327739	2006	6	45
MANARA F, 2005, EATING WEIGHT DISORD	10.1007/BF03327490	2005	6	18
SIERVO M, 2005, EATING WEIGHT DISORD	10.1007/BF03327528	2005	6	42
NEVONEN L, 2004, EATING WEIGHT DISORD	10.1007/BF03325082	2004	6	18
EMANUELLI F, 2004, EATING WEIGHT DISORD	10.1007/BF03325038	2004	6	16
ALVAREZ-RAYÃ³N G, 2004, EATING WEIGHT DISORD	10.1007/BF03325077	2004	6	29
PINTÃ©R O, 2004, EAT WEIGHT DISORD	10.1007/BF03325073	2004	6	15
MASHEB RM, 2004, EAT WEIGHT DISORD	10.1007/BF03325066	2004	6	36
BASILE B, 2004, EAT WEIGHT DISORD	10.1007/BF03325070	2004	6	13
NUNES MA, 2003, EATING WEIGHT DISORD	10.1007/BF03324998	2003	6	53
AL-ADAWI S, 2002, EATING WEIGHT DISORD	10.1007/BF03324977	2002	6	26
LORENZO CR, 2002, EATING WEIGHT DISORD	10.1007/BF03327458	2002	6	16
DORIAN L, 2002, EATING WEIGHT DISORD		2002	6	19
DI PIETRO G, 2002, EATING WEIGHT DISORD	10.1007/BF03324976	2002	6	13
ENGSTRÃ¶M I, 2002, EATING WEIGHT DISORD	10.1007/BF03354429	2002	6	25
DE CAPRIO C, 2000, EATING WEIGHT DISORD	10.1007/BF03354451	2000	6	34
SILVERA DH, 1998, EAT WEIGHT DISORD	10.1007/BF03339995	1998	6	20
RACINE SE, 2018, EATING DISORD	10.1080/10640266.2018.1418381	2018	6	11
TY M, 2013, EATING DISORD	10.1080/10640266.2013.761089	2013	6	27
MURRAY SB, 2013, EATING DISORD	10.1080/10640266.2013.741989	2013	6	18
WHITE S, 2011, EATING DISORD	10.1080/10640266.2011.584805	2011	6	48
ESPESET EMS, 2011, EATING DISORD	10.1080/10640266.2011.551635	2011	6	28
DOCX MKF, 2010, EATING DISORD	10.1080/10640261003719484	2010	6	22
PIRAN N, 2010, EATING DISORD	10.1080/10640261003719435	2010	6	42
CLEARY BS, 2010, EATING DISORD	10.1080/10640260903585540	2010	6	19
SCHAFFNER AD, 2008, EATING DISORD	10.1080/10640260802370549	2008	6	12
PROULX K, 2008, EATING DISORD	10.1080/10640260701773496	2008	6	42
BROTSKY SR, 2007, EATING DISORD	10.1080/10640260701190600	2007	6	113
MCLEAN CP, 2007, EATING DISORD	10.1080/10640260601044485	2007	6	34
TIERNEY S, 2006, EATING DISORD	10.1080/10640260600638865	2006	6	52
SCIME M, 2006, EATING DISORD	10.1080/10640260500403881	2006	6	26
LOW KG, 2006, EATING DISORD	10.1080/10640260500403816	2006	6	41
HOLTKAMP K, 2005, EATING DISORD	10.1080/10640260591005263	2005	6	24
SANSONE RA, 2005, EATING DISORD-a-b-c	10.1080/10640260590893665	2005	6	21
CLARKE DE, 2004, EATING DISORD	10.1080/10640260490521343	2004	6	18
CASH TF, 2003, EATING DISORD	10.1080/10640260390218657	2003	6	37
COSTIN C, 2002, EATING DISORD	10.1080/10640260214506	2002	6	20
NOORDENBOS G, 2002, EATING DISORD	10.1080/106402602753573531	2002	6	28
THOMSEN SR, 2001, EATING DISORD	10.1080/106402601300187731	2001	6	34
IRVING LM, 2000, EATING DISORD	10.1080/10640260008251229	2000	6	44
IIJIMA HALL CC, 1995, EATING DISORD	10.1080/10640269508249141	1995	6	79
SMEETS MAM, 1995, EATING DISORD	10.1080/10640269508249153	1995	6	29
LEVINE MP, 1994, EATING DISORD	10.1080/10640269408249106	1994	6	18
MALLORQUÃ­-BAGUÃ© N, 2018, EUR EATING DISORD REV	10.1002/erv.2570	2018	6	24
MACHADO PPP, 2018, EUR EATING DISORD REV	10.1002/erv.2569	2018	6	18
PEAT CM, 2017, EUR EATING DISORD REV	10.1002/erv.2517	2017	6	23
SCHULTE EM, 2017, EUR EATING DISORD REV	10.1002/erv.2515	2017	6	40
MACHADO PPP, 2017, EUR EATING DISORD REV	10.1002/erv.2508	2017	6	15
STEWARD T, 2016, EUR EATING DISORD REV	10.1002/erv.2472	2016	6	12
SCHLEGL S, 2016, EUR EATING DISORD REV	10.1002/erv.2416	2016	6	20
MAGILL N, 2016, EUR EATING DISORD REV	10.1002/erv.2422	2016	6	22
ABBATE-DAGA G, 2015, EUR EATING DISORD REV	10.1002/erv.2369	2015	6	12
LANG K, 2015, EUR EATING DISORD REV	10.1002/erv.2358	2015	6	20
DIMITROPOULOS G, 2015, EUR EATING DISORD REV	10.1002/erv.2359	2015	6	16
LAMMERS MW, 2015, EUR EATING DISORD REV	10.1002/erv.2356	2015	6	19
FOULADI F, 2015, EUR EATING DISORD REV	10.1002/erv.2410	2015	6	27
IVANOVA IV, 2015, EUR EATING DISORD REV	10.1002/erv.2344	2015	6	33
BOMBA M, 2014, EUR EATING DISORD REV	10.1002/erv.2321	2014	6	21
ZANDBERG LJ, 2013, EUR EATING DISORD REV	10.1002/erv.2210	2013	6	26
VANSTEELANDT K, 2013, EUR EATING DISORD REV	10.1002/erv.2220	2013	6	25
DANNER UN, 2012, EUR EATING DISORD REV	10.1002/erv.2184	2012	6	22
ABBATE-DAGA G, 2012, EUR EATING DISORD REV	10.1002/erv.2199	2012	6	19
HASLAM M, 2012, EUR EATING DISORD REV	10.1002/erv.2198	2012	6	14
YUCEL B, 2011, EUR EATING DISORD REV	10.1002/erv.1104	2011	6	27
GONZÃ¡LEZ M, 2011, EUR EATING DISORD REV	10.1002/erv.1102	2011	6	30
HELVERSKOV JL, 2011, EUR EATING DISORD REV	10.1002/erv.1067	2011	6	13
LEGENBAUER T, 2011, EUR EATING DISORD REV	10.1002/erv.1017	2011	6	14
COLLIN P, 2010, EUR EATING DISORD REV	10.1002/erv.1026	2010	6	20
MCKNIGHT RF, 2010, EUR EATING DISORD REV	10.1002/erv.988	2010	6	68
MICALI N, 2009, EUR EATING DISORD REV	10.1002/erv.963	2009	6	45
[truncated: 6,652 more rows]
