# Supplementary material for: 40 years of research on eating disorders in domain-specific journals: Bibliometrics, network analysis, and topic modeling
Source: PLoS One. 2022 Dec 15;17(12):e0278981. doi: 10.1371/journal.pone.0278981 (PMC9754234; doi:10.1371/journal.pone.0278981)
Supplement: S2 File — (CSV) [file pone.0278981.s002.csv]

Paper	Total Citations	TC per Year
GARNER DM, 1983, INT J EATING DISORD	3128	82.3158
FAIRBURN CG, 1994, INT J EATING DISORD	2735	101.2963
VAN STRIEN T, 1986, INT J EATING DISORD-a	1846	52.7429
COOPER PJ, 1987, INT J EATING DISORD	1251	36.7941
HOEK HW, 2003, INT J EATING DISORD	972	54.0000
GROESZ LM, 2002, INT J EATING DISORD	960	50.5263
COOPER Z, 1987, INT J EATING DISORD	848	24.9412
STROBER M, 1997, INT J EATING DISORD	674	28.0833
SPITZER RL, 1993, INT J EATING DISORD	668	23.8571
SPITZER RL, 1992, INT J EATING DISORD	647	22.3103
THOMPSON JK, 2004, INT J EATING DISORD	617	36.2941
LUCE KH, 1999, INT J EATING DISORD	584	26.5455
CASH TF, 1997, INT J EATING DISORD	498	20.7500
WISEMAN CV, 1992, INT J EATING DISORD	480	16.5517
COLLINS ME, 1991, INT J EATING DISORD	457	15.2333
HEINBERG LJ, 1995, INT J EATING DISORD	447	17.1923
ARNOW B, 1995, INT J EATING DISORD	418	16.0769
KILLEN JD, 1994, INT J EATING DISORD-a	417	15.4444
BERG KC, 2012, INT J EATING DISORD-a	410	45.5556
HOLDERNESS CC, 1994, INT J EATING DISORD	378	14.0000
POPE JR HG, 1999, INT J EATING DISORD	356	16.1818
SMOLAK L, 2000, INT J EATING DISORD	354	16.8571
BULIK CM, 2007, INT J EATING DISORD-a	343	24.5000
BERKMAN ND, 2007, INT J EATING DISORD	341	24.3571
COHANE GH, 2001, INT J EATING DISORD	324	16.2000
BRYANT-WAUGH RJ, 1996, INT J EATING DISORD	319	12.7600
BANASIAK SJ, 2001, INT J EATING DISORD	315	15.7500
PRESNELL K, 2004, INT J EATING DISORD	312	18.3529
CASH TF, 2004, INT J EATING DISORD	291	17.1176
O'DEA JA, 2000, INT J EATING DISORD	285	13.5714
THOMPSON JK, 1995, INT J EATING DISORD	279	10.7308
RUCKER CE, 1992, INT J EATING DISORD	267	9.2069
WESTENHOEFER J, 1999, INT J EATING DISORD	265	12.0455
LE GRANGE D, 1992, INT J EATING DISORD	261	9.0000
STRIEGEL-MOORE RH, 2009, INT J EATING DISORD	257	21.4167
THOMPSON JK, 1991, INT J EATING DISORD	256	8.5333
AKAN GE, 1995, INT J EATING DISORD	253	9.7308
ABRAMS KK, 1993, INT J EATING DISORD	253	9.0357
KATZMAN DK, 2005, INT J EATING DISORD	250	15.6250
BULIK CM, 2000, INT J EATING DISORD-a	250	11.9048
GEARHARDT AN, 2012, INT J EATING DISORD	249	27.6667
VAN STRIEN T, 1986, INT J EATING DISORD	248	7.0857
SERPELL L, 1999, INT J EATING DISORD	245	11.1364
SHAPIRO JR, 2007, INT J EATING DISORD	242	17.2857
GODART NT, 2002, INT J EATING DISORD	241	12.6842
CRAGO M, 1996, INT J EATING DISORD	239	9.5600
PYLE RL, 1983, INT J EATING DISORD	238	6.2632
STORY M, 1995, INT J EATING DISORD	237	9.1154
TREASURE J, 2013, J EATING DISORD	237	29.6250
FICHTER MM, 2006, INT J EATING DISORD	236	15.7333
ANDERSEN AE, 1992, INT J EATING DISORD	236	8.1379
KLUMP KL, 2009, INT J EATING DISORD	235	19.5833
BASTIANI AM, 1995, INT J EATING DISORD	233	8.9615
SHISSLAK CM, 1995, INT J EATING DISORD	233	8.9615
ROSEN JC, 1996, INT J EATING DISORD-a	230	9.2000
TIGGEMANN M, 1996, INT J EATING DISORD	230	9.2000
ALTABE M, 1998, INT J EATING DISORD	228	9.9130
KRISTELLER JL, 2011, EATING DISORD	227	22.7000
HERZOG DB, 2000, INT J EATING DISORD	223	10.6190
LEIT RA, 2002, INT J EATING DISORD	222	11.6842
BLACK CMD, 1996, INT J EATING DISORD	221	8.8400
CATTARIN JA, 1994, EATING DISORD	220	8.1481
KEEL PK, 2010, INT J EATING DISORD-a	219	19.9091
CASH TF, 2002, INT J EATING DISORD-a	219	11.5263
POLLICE C, 1997, INT J EATING DISORD	217	9.0417
CASH TF, 2002, EATING DISORD	217	11.4211
BYDLOWSKI S, 2005, INT J EATING DISORD	216	13.5000
SING L, 2000, INT J EATING DISORD	213	10.1429
PETERSON CB, 2007, INT J EATING DISORD	210	15.0000
SMOLAK L, 1999, INT J EATING DISORD	209	9.5000
RAND CSW, 1997, INT J EATING DISORD	209	8.7083
BROWNLEY KA, 2007, INT J EATING DISORD	207	14.7857
LUCE KH, 2008, INT J EATING DISORD	205	15.7692
STRIEGELÂ€MOORE RH, 1989, INT J EATING DISORD	203	6.3438
MARQUES L, 2011, INT J EATING DISORD	202	20.2000
BIRMINGHAM CL, 2005, INT J EATING DISORD	201	12.5625
KILLEN JD, 1993, INT J EATING DISORD	201	7.1786
WILFLEY DE, 2003, INT J EATING DISORD	198	11.0000
NICHOLLS D, 2000, INT J EATING DISORD	198	9.4286
BEREN SE, 1996, INT J EATING DISORD	198	7.9200
POWELL AD, 1995, INT J EATING DISORD	197	7.5769
TELCH CF, 1994, INT J EATING DISORD	197	7.2963
MACHADO PPP, 2007, INT J EATING DISORD	196	14.0000
DE ZWAAN M, 1994, INT J EATING DISORD	195	7.2222
GANLEY RM, 1989, INT J EATING DISORD	195	6.0938
SWINBOURNE JM, 2007, EUR EATING DISORD REV	194	13.8571
MASHEB RM, 2006, INT J EATING DISORD-a	193	12.8667
FRENCH SA, 1996, INT J EATING DISORD	193	7.7200
HEWITT PL, 1995, INT J EATING DISORD	190	7.3077
SCHOEMAKER C, 1994, INT J EATING DISORD	189	7.0000
ALLISON DB, 1991, INT J EATING DISORD	189	6.3000
FABIAN LJ, 1989, INT J EATING DISORD	189	5.9062
RUSSELL CJ, 2002, INT J EATING DISORD	187	9.8421
LOXTON NJ, 2001, INT J EATING DISORD	187	9.3500
ALLISON KC, 2010, INT J EATING DISORD	186	16.9091
RIEGER E, 2002, INT J EATING DISORD	186	9.7895
RIZVI SL, 2000, INT J EATING DISORD	185	8.8095
STRIEGEL-MOORE RH, 2000, INT J EATING DISORD	185	8.8095
SHROFF H, 2006, INT J EATING DISORD	183	12.2000
WONDERLICH SA, 2009, INT J EATING DISORD	182	15.1667
EDDY KT, 2002, INT J EATING DISORD	182	9.5789
THOMPSON JK, 1999, INT J EATING DISORD	182	8.2727
PASMAN L, 1988, INT J EATING DISORD	182	5.5152
TIGGEMANN M, 2013, INT J EATING DISORD	181	22.6250
BRYANT-WAUGH R, 2010, INT J EATING DISORD	181	16.4545
WILFLEY DE, 2000, INT J EATING DISORD	181	8.6190
POWERS PS, 1999, INT J EATING DISORD	181	8.2273
JOHNSON CL, 1982, INT J EATING DISORD	181	4.6410
GEORGE HSU LK, 1996, INT J EATING DISORD	180	7.2000
GRILO CM, 2009, INT J EATING DISORD	179	14.9167
STICE E, 2000, INT J EATING DISORD	179	8.5238
STORMER SM, 1996, INT J EATING DISORD	179	7.1600
EVANS C, 1993, INT J EATING DISORD	178	6.3571
VAN STRIEN T, 2008, INT J EATING DISORD	177	13.6154
MARCUS MD, 1990, INT J EATING DISORD	177	5.7097
REAS DL, 2002, INT J EATING DISORD	176	9.2632
JOHNSON C, 1999, INT J EATING DISORD	176	8.0000
FICHTER MM, 1998, INT J EATING DISORD	174	7.5652
STRIEGEL-MOOREL RH, 2003, INT J EATING DISORD	173	9.6111
BRUCE B, 1992, INT J EATING DISORD	173	5.9655
MOND JM, 2004, INT J EATING DISORD	172	10.1176
DOLAN B, 1991, INT J EATING DISORD	172	5.7333
DAVISON KK, 2003, INT J EATING DISORD	171	9.5000
CROW SJ, 2002, INT J EATING DISORD	171	9.0000
BLOUIN AG, 1995, INT J EATING DISORD	171	6.5769
GRILO CM, 2004, INT J EATING DISORD	170	10.0000
SHAFRAN R, 2004, INT J EATING DISORD	170	10.0000
COUTURIER J, 2013, INT J EATING DISORD-a	169	21.1250
TIGGEMANN M, 2004, INT J EATING DISORD	168	9.8824
VOLKOW ND, 2003, INT J EATING DISORD	168	9.3333
SMOLAK L, 2002, INT J EATING DISORD	167	8.7895
GELLER J, 2000, INT J EATING DISORD-a-b	167	7.9524
NIEGO SH, 2007, INT J EATING DISORD	166	11.8571
FELDMAN MB, 2007, INT J EATING DISORD-a	166	11.8571
FAIRBURN CG, 2005, INT J EATING DISORD	166	10.3750
FASSINO S, 2002, INT J EATING DISORD	166	8.7368
WILSON GT, 1993, INT J EATING DISORD	166	5.9286
MARCUS MD, 2003, INT J EATING DISORD	165	9.1667
VOCKS S, 2010, INT J EATING DISORD	164	14.9091
TELCH CF, 1988, INT J EATING DISORD	164	4.9697
SMINK FRE, 2014, INT J EATING DISORD	162	23.1429
BULIK CM, 2000, INT J EATING DISORD	160	7.6190
LEVINE MP, 1994, INT J EATING DISORD	160	5.9259
DANSKY BS, 1997, INT J EATING DISORD	159	6.6250
NOBLE EP, 1994, INT J EATING DISORD	159	5.8889
STROBER M, 1990, INT J EATING DISORD	159	5.1290
VALL E, 2015, INT J EATING DISORD	158	26.3333
LEWINSOHN PM, 2002, INT J EATING DISORD	158	8.3158
KATZMAN MA, 1997, INT J EATING DISORD	158	6.5833
CARTER JC, 1997, INT J EATING DISORD	158	6.5833
ANESTIS MD, 2007, INT J EATING DISORD	157	11.2143
STEIN RI, 2007, INT J EATING DISORD	157	11.2143
STROTHER E, 2012, EATING DISORD	157	17.4444
BREWERTON TD, 2007, EATING DISORD	156	11.1429
PROBST M, 1995, EATING DISORD	155	5.9615
TANOFSKY-KRAFF M, 2009, INT J EATING DISORD	154	12.8333
VESTERGAARD P, 2002, INT J EATING DISORD	154	8.1053
SCHUR EA, 2000, INT J EATING DISORD	154	7.3333
SHISSLAK CM, 1999, INT J EATING DISORD	154	7.0000
KLESGES RC, 1988, INT J EATING DISORD	154	4.6667
SMOLAK L, 2001, INT J EATING DISORD	153	7.6500
NORRIS ML, 2006, INT J EATING DISORD	152	10.1333
NEUMÃ¤RKER K-J, 1997, INT J EATING DISORD	152	6.3333
HAY P, 1998, INT J EATING DISORD	151	6.5652
TAYLOR CB, 1998, INT J EATING DISORD	150	6.5217
SHORE RA, 1990, INT J EATING DISORD	150	4.8387
HAY P, 2013, INT J EATING DISORD	149	18.6250
LE GRANGE D, 2010, INT J EATING DISORD	149	13.5455
MORGAN CM, 2002, INT J EATING DISORD	149	7.8421
POLIVY J, 1999, INT J EATING DISORD-a	149	6.7727
TIGGEMANN M, 2003, EUR EATING DISORD REV	148	8.2222
AGRANAT-MEGED AN, 2005, INT J EATING DISORD	147	9.1875
TELCH CF, 1996, INT J EATING DISORD	147	5.8800
COCHRANE CE, 1993, INT J EATING DISORD	147	5.2500
WOLFE BE, 2009, INT J EATING DISORD	146	12.1667
SHAFRAN R, 2007, INT J EATING DISORD	146	10.4286
FISCHER S, 2003, INT J EATING DISORD	146	8.1111
BYELY L, 2000, INT J EATING DISORD	146	6.9524
SMITH DE, 1999, INT J EATING DISORD	146	6.6364
STICE E, 1999, INT J EATING DISORD	146	6.6364
DONINI LM, 2005, EATING WEIGHT DISORD	146	9.1250
WILDES JE, 2010, INT J EATING DISORD	145	13.1818
ROSVAL L, 2006, INT J EATING DISORD	145	9.6667
COUTURIER J, 2006, INT J EATING DISORD	145	9.6667
YANOVSKI SZ, 2003, INT J EATING DISORD	145	8.0556
STICE E, 2003, INT J EATING DISORD	145	8.0556
RAND CSW, 1990, INT J EATING DISORD	145	4.6774
ROSEN JC, 1990, INT J EATING DISORD	145	4.6774
HEBEBRAND J, 1996, INT J EATING DISORD	144	5.7600
COOPER PJ, 1993, INT J EATING DISORD	144	5.1429
MILLER KJ, 2000, INT J EATING DISORD	143	6.8095
DECALUWÃ© V, 2003, INT J EATING DISORD	142	7.8889
PEÃ±AS-LLEDÃ³ E, 2002, INT J EATING DISORD-a-b	142	7.4737
BRAUN DL, 1999, INT J EATING DISORD	142	6.4545
TERENCE WILSON G, 1989, INT J EATING DISORD	142	4.4375
GRAY JJ, 1987, INT J EATING DISORD	142	4.1765
KLESGES RC, 1986, INT J EATING DISORD	142	4.0571
SCHENCK CH, 1994, INT J EATING DISORD	141	5.2222
STROBER M, 1981, INT J EATING DISORD	141	3.5250
WAXMAN SE, 2009, EUR EATING DISORD REV	141	11.7500
BULIK CM, 1995, INT J EATING DISORD	140	5.3846
CONNORS ME, 1993, INT J EATING DISORD	140	5.0000
TIGGEMANN M, 1998, INT J EATING DISORD	139	6.0435
KUCHARSKA-PIETURA K, 2004, INT J EATING DISORD	138	8.1176
LEVINE MD, 2001, INT J EATING DISORD	137	6.8500
COOLEY E, 2001, INT J EATING DISORD	137	6.8500
HSU LKG, 1997, INT J EATING DISORD	137	5.7083
VAN FURTH EF, 1996, INT J EATING DISORD	137	5.4800
ALEGRIA M, 2007, INT J EATING DISORD	136	9.7143
BARDONE-CONE AM, 2007, INT J EATING DISORD	136	9.7143
TOZZI F, 2003, INT J EATING DISORD	136	7.5556
STRIEGEL-MOORE RH, 2000, INT J EATING DISORD-a	136	6.4762
KENT A, 1999, INT J EATING DISORD	135	6.1364
EPLING WF, 1983, INT J EATING DISORD	135	3.5526
LOPEZ C, 2008, INT J EATING DISORD	134	10.3077
STICE E, 2003, INT J EATING DISORD-a	134	7.4444
DONINI LM, 2004, EATING WEIGHT DISORD	134	7.8824
WILFLEY DE, 2007, INT J EATING DISORD	133	9.5000
VAN SON GE, 2006, INT J EATING DISORD	133	8.8667
MOND JM, 2006, INT J EATING DISORD	133	8.8667
SMOLAK L, 1994, INT J EATING DISORD	133	4.9259
GUNSTAD J, 2006, EATING WEIGHT DISORD	133	8.8667
TILLER JM, 1997, INT J EATING DISORD	132	5.5000
VANDERLINDEN J, 1993, INT J EATING DISORD	132	4.7143
GOOSSENS L, 2009, EUR EATING DISORD REV	132	11.0000
WAGNER A, 2006, INT J EATING DISORD	131	8.7333
SYPECK MF, 2004, INT J EATING DISORD	131	7.7059
AGRAS WS, 2004, INT J EATING DISORD	131	7.7059
LUCAS AR, 1999, INT J EATING DISORD	131	5.9545
STRIEGEL-MOORE RH, 1998, INT J EATING DISORD	131	5.6957
ELDREDGE KL, 1996, INT J EATING DISORD-a	131	5.2400
WONDERLICH SA, 1990, INT J EATING DISORD	131	4.2258
POPE HG, 1984, INT J EATING DISORD	131	3.5405
ACKARD DM, 2000, INT J EATING DISORD	130	6.1905
ROSEN JC, 1986, INT J EATING DISORD	130	3.7143
WALLER G, 2000, INT J EATING DISORD	129	6.1429
ALLAZ A-F, 1998, INT J EATING DISORD	129	5.6087
GARD MCE, 1996, INT J EATING DISORD	129	5.1600
BEUMONT PJV, 1994, INT J EATING DISORD-a	129	4.7778
TURNER H, 2004, EUR EATING DISORD REV	129	7.5882
STICE E, 2001, INT J EATING DISORD-a	128	6.4000
GRIEVE FG, 2007, EATING DISORD	128	9.1429
MEANY G, 2014, EUR EATING DISORD REV	128	18.2857
ROSSITER EM, 1993, INT J EATING DISORD	127	4.5357
LEWIS DM, 2001, EATING DISORD	127	6.3500
KEEL PK, 2005, INT J EATING DISORD	126	7.8750
POWERS PS, 2002, INT J EATING DISORD	126	6.6316
STICE E, 2001, INT J EATING DISORD	126	6.3000
FURNHAM A, 1994, INT J EATING DISORD	126	4.6667
FICHTER MM, 1999, INT J EATING DISORD	125	5.6818
BREWERTON TD, 1993, INT J EATING DISORD	125	4.4643
CELIO AA, 2004, INT J EATING DISORD	124	7.2941
HAWKINS N, 2004, EATING DISORD	124	7.2941
FREEMAN LMY, 2004, INT J EATING DISORD	123	7.2353
WONDERLICH SA, 2001, INT J EATING DISORD	123	6.1500
GÃ¶TESTAM KG, 1995, INT J EATING DISORD	123	4.7308
HILBERT A, 2007, INT J EATING DISORD	122	8.7143
ADKINS EC, 2005, INT J EATING DISORD	122	7.6250
DANSKY BS, 2000, INT J EATING DISORD	122	5.8095
STRIEGEL-MOORE RH, 2000, INT J EATING DISORD-a-b	122	5.8095
AGRAS S, 1999, INT J EATING DISORD	122	5.5455
RIEGER E, 1998, INT J EATING DISORD	122	5.3043
DEEP AL, 1995, INT J EATING DISORD	122	4.6923
POLIVY J, 2005, INT J EATING DISORD	121	7.5625
FITZGIBBON ML, 1998, INT J EATING DISORD	121	5.2609
GREENO CG, 1995, INT J EATING DISORD	121	4.6538
HSU LKG, 1991, INT J EATING DISORD	121	4.0333
WEAR RW, 1987, INT J EATING DISORD	121	3.5588
WILFLEY DE, 1996, INT J EATING DISORD	120	4.8000
WURTMAN JJ, 1981, INT J EATING DISORD	120	3.0000
WARREN CS, 2005, INT J EATING DISORD	119	7.4375
TCHANTURIA K, 2005, INT J EATING DISORD	119	7.4375
ISNARD P, 2003, INT J EATING DISORD	119	6.6111
BULIK CM, 2003, INT J EATING DISORD-a	119	6.6111
BECKER AE, 2003, INT J EATING DISORD-a	119	6.6111
PINHAS L, 1999, INT J EATING DISORD	119	5.4091
ROLLAND K, 1997, INT J EATING DISORD	119	4.9583
THOMPSON SH, 1997, INT J EATING DISORD	119	4.9583
FURNHAM A, 1998, EUR EATING DISORD REV	119	5.1739
MABE AG, 2014, INT J EATING DISORD	118	16.8571
CACHELIN FM, 2006, INT J EATING DISORD	118	7.8667
HALMI KA, 2005, INT J EATING DISORD	118	7.3750
BREWERTON TD, 1995, INT J EATING DISORD	118	4.5385
BENÂ€TOVIM DI, 1989, INT J EATING DISORD	118	3.6875
HILL LS, 2010, INT J EATING DISORD	117	10.6364
MOND JM, 2007, INT J EATING DISORD-a	117	8.3571
KESSLER H, 2006, INT J EATING DISORD	117	7.8000
HAGAN MM, 2003, INT J EATING DISORD	117	6.5000
KUEHNEL RH, 1994, INT J EATING DISORD	117	4.3333
AGRAS WS, 1987, INT J EATING DISORD	117	3.4412
DARE C, 2000, EUR EATING DISORD REV-a	117	5.5714
ZIPFEL S, 2002, INT J EATING DISORD	116	6.1053
NOBAKHT M, 2000, INT J EATING DISORD	116	5.5238
KALARCHIAN MA, 1998, INT J EATING DISORD	116	5.0435
EBERENZ KP, 1994, INT J EATING DISORD	116	4.2963
ZABALA MJ, 2009, EUR EATING DISORD REV	116	9.6667
FONTAINE KR, 2000, INT J EATING DISORD	115	5.4762
SPURRELL EB, 1997, INT J EATING DISORD	115	4.7917
BRAND PA, 1992, INT J EATING DISORD	115	3.9655
STRIEGELÂ€MOORE R, 1986, INT J EATING DISORD	115	3.2857
BUTTON EJ, 1997, INT J EATING DISORD	114	4.7500
MCDONALD K, 1992, INT J EATING DISORD	114	3.9310
FEDERICI A, 2008, EUR EATING DISORD REV	114	8.7692
KEEL PK, 2013, INT J EATING DISORD	113	14.1250
BRAVENDER T, 2007, INT J EATING DISORD	113	8.0714
HALMI KA, 2003, INT J EATING DISORD	113	6.2778
WEGNER KE, 2002, INT J EATING DISORD	113	5.9474
MUSSELL MP, 1995, INT J EATING DISORD	113	4.3462
SUNDAY SR, 1995, INT J EATING DISORD	113	4.3462
BROTSKY SR, 2007, EATING DISORD	113	8.0714
STROBER M, 2004, INT J EATING DISORD-a	112	6.5882
WADE TD, 2003, INT J EATING DISORD	112	6.2222
OHRING R, 2002, INT J EATING DISORD	112	5.8947
NEUMARK-SZTAINER D, 2000, INT J EATING DISORD	112	5.3333
SKODOL AE, 1993, INT J EATING DISORD	112	4.0000
SCHWARTZ DM, 1982, INT J EATING DISORD	112	2.8718
RODGERS R, 2009, EUR EATING DISORD REV	112	9.3333
CACHELIN FM, 2001, INT J EATING DISORD	111	5.5500
CARTER JC, 2001, INT J EATING DISORD	111	5.5500
MASHEB RM, 2001, INT J EATING DISORD	111	5.5500
MURNEN SK, 1997, INT J EATING DISORD	111	4.6250
POLIVY J, 1992, INT J EATING DISORD	111	3.8276
TREASURE J, 1997, EUR EATING DISORD REV	111	4.6250
HEPWORTH N, 2007, INT J EATING DISORD	110	7.8571
STRIEGEL-MOORE RH, 2001, INT J EATING DISORD-a	110	5.5000
KALARCHIAN MA, 2000, INT J EATING DISORD	110	5.2381
FRENCH SA, 1997, INT J EATING DISORD	110	4.5833
LINGSWILER VM, 1989, INT J EATING DISORD	110	3.4375
FELD R, 2001, INT J EATING DISORD	109	5.4500
HADIGAN CM, 2000, INT J EATING DISORD	109	5.1905
ADAMI GF, 1995, INT J EATING DISORD	109	4.1923
SILVERSTEIN B, 1986, INT J EATING DISORD	109	3.1143
ROSENVINGE JH, 2000, EATING WEIGHT DISORD	109	5.1905
ROHDE P, 2015, INT J EATING DISORD	108	18.0000
STICE E, 2013, INT J EATING DISORD	108	13.5000
HARTMAN D, 2000, INT J EATING DISORD	108	5.1429
FOREYT JP, 1995, INT J EATING DISORD	108	4.1538
MARCUS MD, 1992, INT J EATING DISORD	108	3.7241
ATTIA E, 2009, INT J EATING DISORD	107	8.9167
RIEGER E, 2000, INT J EATING DISORD	107	5.0952
COWERS S, 1994, INT J EATING DISORD	107	3.9630
KILLEN JD, 1994, INT J EATING DISORD	107	3.9630
JOHNSON C, 1990, INT J EATING DISORD-a	107	3.4516
HSU LKG, 1987, INT J EATING DISORD	107	3.1471
MITCHELL KS, 2007, INT J EATING DISORD	106	7.5714
ENGEL SG, 2006, INT J EATING DISORD	106	7.0667
WONDERLICH SA, 2004, INT J EATING DISORD	106	6.2353
RICCA V, 2001, EATING WEIGHT DISORD	106	5.3000
MEYER C, 2011, EUR EATING DISORD REV-a	106	10.6000
MAHON J, 2000, EUR EATING DISORD REV	106	5.0476
CANETTI L, 2009, INT J EATING DISORD	105	8.7500
CHEN EY, 2008, INT J EATING DISORD	105	8.0769
CHAMORRO R, 2000, INT J EATING DISORD	105	5.0000
NANGLE DW, 1994, INT J EATING DISORD	105	3.8889
KYRIACOU O, 2008, INT J EATING DISORD	104	8.0000
MOND J, 2006, INT J EATING DISORD-a	104	6.9333
JACOBI C, 2004, INT J EATING DISORD	104	6.1176
MARSHALL HM, 2004, INT J EATING DISORD	104	6.1176
FASSINO S, 2002, INT J EATING DISORD-a	104	5.4737
TROOP NA, 1998, INT J EATING DISORD	104	4.5217
GOLDFEIN JA, 1993, INT J EATING DISORD	104	3.7143
CUZZOLARO M, 2006, EATING WEIGHT DISORD	104	6.9333
BAUER S, 2003, EUR EATING DISORD REV	104	5.7778
STRIEGEL RH, 2012, INT J EATING DISORD-a	103	11.4444
MURRAY SB, 2010, INT J EATING DISORD	103	9.3636
DELINSKY SS, 2006, INT J EATING DISORD	103	6.8667
TANOFSKY-KRAFF M, 2005, INT J EATING DISORD	103	6.4375
MONRO F, 2005, INT J EATING DISORD	103	6.4375
RIEGER E, 2005, INT J EATING DISORD	103	6.4375
KLUMP KL, 2003, INT J EATING DISORD	103	5.7222
KAYE WH, 2003, INT J EATING DISORD	103	5.7222
GRANT JE, 2002, INT J EATING DISORD	103	5.4211
THORNTON C, 1997, INT J EATING DISORD	103	4.2917
LEE AM, 1996, INT J EATING DISORD	103	4.1200
FORNARI V, 1992, INT J EATING DISORD	103	3.5517
VITOUSEK KB, 1991, INT J EATING DISORD	103	3.4333
WILSON GT, 2010, EUR EATING DISORD REV	103	9.3636
MCCABE MP, 2001, EUR EATING DISORD REV	103	5.1500
KEEL PK, 2011, INT J EATING DISORD	102	10.2000
SANDS ER, 2003, INT J EATING DISORD	102	5.6667
CALAM R, 1990, INT J EATING DISORD	102	3.2903
GROSS J, 1988, INT J EATING DISORD	102	3.0909
TCHANTURIA K, 2002, EATING WEIGHT DISORD	102	5.3684
OGDEN J, 1996, EUR EATING DISORD REV	102	4.0800
LOCK J, 2006, INT J EATING DISORD	101	6.7333
PEREZ M, 2002, INT J EATING DISORD	101	5.3158
WISEMAN CV, 2001, INT J EATING DISORD	101	5.0500
LAFAY L, 2001, INT J EATING DISORD	101	5.0500
PETERSON CB, 1998, INT J EATING DISORD-a	101	4.3913
HAY P, 1998, INT J EATING DISORD-a	101	4.3913
O'KEARNEY R, 1996, INT J EATING DISORD	101	4.0400
SMITH JE, 1991, INT J EATING DISORD	101	3.3667
GARFINKEL PE, 2001, EATING WEIGHT DISORD	101	5.0500
GUAL P, 2002, INT J EATING DISORD	100	5.2632
SMYTH J, 2001, INT J EATING DISORD	100	5.0000
WAUGH E, 1999, INT J EATING DISORD	100	4.5455
DARE C, 1994, INT J EATING DISORD	100	3.7037
RACITI MC, 1987, INT J EATING DISORD	100	2.9412
WURTMAN J, 1985, INT J EATING DISORD	100	2.7778
BULIK CM, 2007, INT J EATING DISORD	99	7.0714
STUNKARD AJ, 2003, INT J EATING DISORD	99	5.5000
CERVERA S, 2003, INT J EATING DISORD	99	5.5000
BLAIS MA, 2000, INT J EATING DISORD	99	4.7143
CALDWELL MB, 1997, INT J EATING DISORD	99	4.1250
PYLE RL, 1986, INT J EATING DISORD	99	2.8286
WERTHEIM EH, 2002, EATING DISORD	99	5.2105
SOH NL, 2006, EUR EATING DISORD REV	99	6.6000
OSWALD KD, 2011, INT J EATING DISORD	98	9.8000
DAVIS C, 1999, INT J EATING DISORD	98	4.4545
GARNER DM, 1993, INT J EATING DISORD	98	3.5000
CORSTORPHINE E, 2006, EUR EATING DISORD REV	98	6.5333
HAIGH R, 2003, EUR EATING DISORD REV	98	5.4444
STROBER M, 2007, INT J EATING DISORD	97	6.9286
CARTER WP, 2003, INT J EATING DISORD	97	5.3889
BLAKE WOODSIDE D, 2002, INT J EATING DISORD	97	5.1053
ADAMI GF, 1999, INT J EATING DISORD	97	4.4091
DAVIS C, 1997, INT J EATING DISORD	97	4.0417
YANOVSKI SZ, 1994, INT J EATING DISORD	97	3.5926
LINDBERG L, 1991, INT J EATING DISORD	97	3.2333
FICHTER MM, 2016, INT J EATING DISORD	96	19.2000
DOYLE PM, 2010, INT J EATING DISORD	96	8.7273
WILSON GT, 2009, INT J EATING DISORD	96	8.0000
STEINGLASS J, 2006, INT J EATING DISORD	96	6.4000
WALLER G, 2003, INT J EATING DISORD	96	5.3333
WONG JCH, 2001, INT J EATING DISORD	96	4.8000
ROSS HE, 1999, INT J EATING DISORD	96	4.3636
HERZOG DB, 1993, INT J EATING DISORD	96	3.4286
HERBOZO S, 2004, EATING DISORD	96	5.6471
SCHOLZ M, 2001, EUR EATING DISORD REV-a	96	4.8000
SHOMAKER LB, 2010, INT J EATING DISORD	95	8.6364
TANOFSKY-KRAFF M, 2007, INT J EATING DISORD	95	6.7857
FRANKO DL, 2007, INT J EATING DISORD-a	95	6.7857
CARANO A, 2006, INT J EATING DISORD	95	6.3333
BINFORD RB, 2005, INT J EATING DISORD-a	95	5.9375
CROWTHER JH, 2001, INT J EATING DISORD	95	4.7500
JOHNSON WG, 1999, INT J EATING DISORD	95	4.3182
PRATT EM, 1998, INT J EATING DISORD	95	4.1304
LAESSLE RG, 1989, INT J EATING DISORD	95	2.9688
WILLIAMSON DA, 2005, EATING WEIGHT DISORD-a	95	5.9375
FARRELL C, 2005, EUR EATING DISORD REV	95	5.9375
TASCA GA, 2014, INT J EATING DISORD	94	13.4286
LAVENDER JM, 2010, INT J EATING DISORD	94	8.5455
PINHEIRO AP, 2007, INT J EATING DISORD	94	6.7143
BULIK CM, 2005, INT J EATING DISORD	94	5.8750
VOHS KD, 2001, INT J EATING DISORD	94	4.7000
TANOFSKY MB, 1997, INT J EATING DISORD	94	3.9167
STRIEGELÂ€MOORE RH, 1994, INT J EATING DISORD	94	3.4815
PERPIÃ±Ã¡ C, 1993, INT J EATING DISORD	94	3.3571
LEE NF, 1986, INT J EATING DISORD	94	2.6857
NEUMARK-SZTAINER D, 2006, EATING DISORD	94	6.2667
VAN DEN EYNDE F, 2012, EUR EATING DISORD REV	94	10.4444
LOCK J, 2005, INT J EATING DISORD	93	5.8125
WOMBLE LG, 2001, INT J EATING DISORD	93	4.6500
ANNE STEWART D, 2001, INT J EATING DISORD	93	4.6500
LUNNER K, 2000, INT J EATING DISORD	93	4.4286
MUSSELL MP, 2000, INT J EATING DISORD	93	4.4286
ROSEN JC, 1996, INT J EATING DISORD	93	3.7200
RORTY M, 1993, INT J EATING DISORD	93	3.3214
FICHTER MM, 1993, INT J EATING DISORD	93	3.3214
DACOSTA M, 1992, INT J EATING DISORD	93	3.2069
MUMFORD DB, 1992, INT J EATING DISORD	93	3.2069
KOG E, 1989, INT J EATING DISORD	93	2.9062
CALAM RM, 1989, INT J EATING DISORD	93	2.9062
NICELY TA, 2014, J EATING DISORD	93	13.2857
OLDERSHAW A, 2011, EUR EATING DISORD REV	93	9.3000
ZACHRISSON HD, 2010, EUR EATING DISORD REV	93	8.4545
TCHANTURIA K, 2012, INT J EATING DISORD	92	10.2222
MARCUS MD, 2009, INT J EATING DISORD	92	7.6667
CROW S, 2008, INT J EATING DISORD	92	7.0769
STEWART M-C, 2006, INT J EATING DISORD	92	6.1333
COUTURIER J, 2006, INT J EATING DISORD-a	92	6.1333
NICKEL C, 2005, INT J EATING DISORD	92	5.7500
KEEL PK, 2005, INT J EATING DISORD-a	92	5.7500
CROW S, 2001, INT J EATING DISORD	92	4.6000
ZABINSKI MF, 2001, INT J EATING DISORD-a	92	4.6000
STICE E, 2000, INT J EATING DISORD-a	92	4.3810
LAKE AJ, 2000, INT J EATING DISORD	92	4.3810
HILL AJ, 1998, INT J EATING DISORD	92	4.0000
FICHTER MM, 1997, INT J EATING DISORD	92	3.8333
WERTHEIM EH, 1992, INT J EATING DISORD	92	3.1724
BENÂ€TOVIM DI, 1991, INT J EATING DISORD	92	3.0667
ARMSTRONG JG, 1989, INT J EATING DISORD	92	2.8750
MORRIS A, 1989, INT J EATING DISORD	92	2.8750
BEUMONT P, 1988, INT J EATING DISORD	92	2.7879
EPLING WF, 1988, INT J EATING DISORD	92	2.7879
TARANIS L, 2011, EUR EATING DISORD REV	92	9.2000
BOHON C, 2011, INT J EATING DISORD	91	9.1000
DAVIES H, 2011, INT J EATING DISORD	91	9.1000
PAWLUCK DE, 1998, INT J EATING DISORD	91	3.9565
GORDON I, 1997, INT J EATING DISORD	91	3.7917
KELLER MB, 1992, INT J EATING DISORD	91	3.1379
LEMBERG R, 1989, INT J EATING DISORD	91	2.8438
PIRAN N, 1988, INT J EATING DISORD	91	2.7576
FAIRBURN CG, 1986, INT J EATING DISORD	91	2.6000
VILLAREJO C, 2012, EUR EATING DISORD REV	91	10.1111
NIELSEN S, 2002, EUR EATING DISORD REV	91	4.7895
CARDONA CANO S, 2015, INT J EATING DISORD	90	15.0000
JAVARAS KN, 2008, INT J EATING DISORD	90	6.9231
RUFFOLO JS, 2006, INT J EATING DISORD	90	6.0000
HAUSENBLAS HA, 2002, INT J EATING DISORD	90	4.7368
KEEL PK, 2001, INT J EATING DISORD-a	90	4.5000
HERPERTZ-DAHLMANN BM, 1996, INT J EATING DISORD	90	3.6000
WANDEN-BERGHE RG, 2011, EATING DISORD	90	9.0000
SANSONE RA, 2005, EATING DISORD-a-b	90	5.6250
CARTER FA, 2011, INT J EATING DISORD	89	8.9000
LATNER JD, 2008, INT J EATING DISORD	89	6.8462
ACKARD DM, 2007, INT J EATING DISORD	89	6.3571
HAY P, 2003, INT J EATING DISORD	89	4.9444
SUTANDAR-PINNOCK K, 2003, INT J EATING DISORD	89	4.9444
STRADMEIJER M, 2000, INT J EATING DISORD	89	4.2381
FERGUSON CP, 1999, INT J EATING DISORD	89	4.0455
SEXTON MC, 1998, INT J EATING DISORD	89	3.8696
OGG EC, 1997, INT J EATING DISORD	89	3.7083
NOWAKOWSKI ME, 2013, J EATING DISORD	89	11.1250
SKÃ¥RDERUD F, 2007, EUR EATING DISORD REV-a-b	89	6.3571
DEJONG H, 2012, INT J EATING DISORD	88	9.7778
DANNER UN, 2012, INT J EATING DISORD	88	9.7778
MITCHELL KS, 2012, INT J EATING DISORD	88	9.7778
STEINHAUSEN H-C, 2008, INT J EATING DISORD	88	6.7692
NORDBÃ¸ RHS, 2006, INT J EATING DISORD	88	5.8667
NEUMARK-SZTAINER D, 2005, INT J EATING DISORD	88	5.5000
STEIGER H, 2005, INT J EATING DISORD	88	5.5000
BULIK CM, 2003, INT J EATING DISORD	88	4.8889
LA VIA MC, 2000, INT J EATING DISORD	88	4.1905
KOFF E, 1997, INT J EATING DISORD	88	3.6667
NEMEROFF CJ, 1994, INT J EATING DISORD	88	3.2593
ORDMAN AM, 1986, INT J EATING DISORD	88	2.5143
SAMPLE C, 1984, INT J EATING DISORD	88	2.3784
FASSINO S, 2004, EATING WEIGHT DISORD	88	5.1765
FAJE AT, 2014, INT J EATING DISORD	87	12.4286
MANGWETH-MATZEK B, 2006, INT J EATING DISORD	87	5.8000
HOLLIDAY J, 2005, INT J EATING DISORD	87	5.4375
HOLTKAMP K, 2004, INT J EATING DISORD	87	5.1176
SCHWARTZ DJ, 1999, INT J EATING DISORD	87	3.9545
DELVENNE V, 1999, INT J EATING DISORD	87	3.9545
FRYER S, 1997, INT J EATING DISORD	87	3.6250
WIEDERMAN MW, 1996, INT J EATING DISORD-a	87	3.4800
TCHANTURIA K, 2014, EUR EATING DISORD REV	87	12.4286
BRAVENDER T, 2010, EUR EATING DISORD REV	87	7.9091
NORRIS ML, 2014, INT J EATING DISORD	86	12.2857
JACOBI C, 2008, INT J EATING DISORD	86	6.6154
TAYLOR JY, 2007, INT J EATING DISORD	86	6.1429
DE ZWAAN M, 2006, INT J EATING DISORD	86	5.7333
GERNER B, 2005, INT J EATING DISORD	86	5.3750
KAHN C, 2001, INT J EATING DISORD	86	4.3000
DIMITRIOU SG, 2000, INT J EATING DISORD	86	4.0952
BAKER D, 2000, INT J EATING DISORD	86	4.0952
WINZELBERG AJ, 1998, INT J EATING DISORD	86	3.7391
SHARPE TM, 1998, INT J EATING DISORD	86	3.7391
LILENFELD LR, 1997, INT J EATING DISORD	86	3.5833
BIRMINGHAM CL, 1994, INT J EATING DISORD	86	3.1852
PISETSKY EM, 2008, INT J EATING DISORD	85	6.5385
GALANTI K, 2007, INT J EATING DISORD	85	6.0714
WILKSCH SM, 2006, INT J EATING DISORD	85	5.6667
CASH TF, 2002, INT J EATING DISORD	85	4.4737
WADDEN TA, 1997, INT J EATING DISORD	85	3.5417
ROSSITER EM, 1992, INT J EATING DISORD	85	2.9310
ROSEN JC, 1990, INT J EATING DISORD-a	85	2.7419
THOMPSON JK, 1988, INT J EATING DISORD	85	2.5758
ANDERSEN AE, 1985, INT J EATING DISORD	85	2.3611
THOMPSON MG, 1982, INT J EATING DISORD	85	2.1795
GARCÃ­A-GARCÃ­A I, 2013, EUR EATING DISORD REV	85	10.6250
MOSLEY PE, 2009, EUR EATING DISORD REV	85	7.0833
WILLIAMSON I, 1998, EUR EATING DISORD REV	85	3.6957
MUNSCH S, 2007, INT J EATING DISORD	84	6.0000
PEREIRA T, 2006, INT J EATING DISORD	84	5.6000
GILBERT N, 2005, INT J EATING DISORD-a	84	5.2500
STEIN KF, 2003, INT J EATING DISORD	84	4.6667
NAPOLITANO MA, 2001, INT J EATING DISORD	84	4.2000
RAND CSW, 2000, INT J EATING DISORD	84	4.0000
LEE S, 1996, INT J EATING DISORD	84	3.3600
HEFFERNAN K, 1996, INT J EATING DISORD	84	3.3600
THOMPSON JK, 1986, INT J EATING DISORD	84	2.4000
FRIELING H, 2010, INT J EATING DISORD	83	7.5455
KAYE WH, 2005, INT J EATING DISORD	83	5.1875
WILLIAMSON DA, 2005, INT J EATING DISORD	83	5.1875
STROBER M, 2004, INT J EATING DISORD	83	4.8824
VAN STRIEN T, 2000, INT J EATING DISORD-a	83	3.9524
STRIEGEL-MOORE RH, 1999, INT J EATING DISORD-a	83	3.7727
ADSON DE, 1997, INT J EATING DISORD	83	3.4583
HILL AJ, 1995, INT J EATING DISORD	83	3.1923
WILLIAMS CJ, 1993, INT J EATING DISORD	83	2.9643
FAIRBURN CG, 1991, INT J EATING DISORD	83	2.7667
CROWTHER JH, 1985, INT J EATING DISORD	83	2.3056
ZEECK A, 2011, EUR EATING DISORD REV	83	8.3000
STUHLDREHER N, 2012, INT J EATING DISORD	82	9.1111
ENGEL SG, 2009, INT J EATING DISORD	82	6.8333
KESKI-RAHKONEN A, 2005, INT J EATING DISORD	82	5.1250
SASSAROLI S, 2005, INT J EATING DISORD	82	5.1250
MCVEY GL, 2004, INT J EATING DISORD	82	4.8235
O'REARDON JP, 2004, INT J EATING DISORD	82	4.8235
TYRKA AR, 2002, INT J EATING DISORD	82	4.3158
PENDLETON VR, 2002, INT J EATING DISORD	82	4.3158
WARD A, 2000, INT J EATING DISORD	82	3.9048
HAGAN MM, 1997, INT J EATING DISORD	82	3.4167
NIEGO SH, 1997, INT J EATING DISORD	82	3.4167
FAVARO A, 1996, INT J EATING DISORD	82	3.2800
SINGH D, 1994, INT J EATING DISORD-a	82	3.0370
FOLSOM V, 1993, INT J EATING DISORD	82	2.9286
ROTHBLUM ED, 1988, INT J EATING DISORD	82	2.4848
MITCHISON D, 2015, J EATING DISORD	82	13.6667
IRVING LM, 1998, EATING DISORD	82	3.5652
GELLER J, 1999, EUR EATING DISORD REV	82	3.7273
LE GRANGE D, 2014, INT J EATING DISORD-a	81	11.5714
LIECHTY JM, 2013, INT J EATING DISORD	81	10.1250
STRIGO IA, 2013, INT J EATING DISORD	81	10.1250
REICHBORN-KJENNERUD T, 2004, INT J EATING DISORD	81	4.7647
DEVLIN MJ, 2003, INT J EATING DISORD	81	4.5000
WILLIAMS PA, 2001, INT J EATING DISORD	81	4.0500
MEYER C, 2001, INT J EATING DISORD-a	81	4.0500
STICE E, 1998, INT J EATING DISORD	81	3.5217
WALLER G, 1997, INT J EATING DISORD-a	81	3.3750
STRIEGELÂ€MOORE RH, 1995, INT J EATING DISORD	81	3.1154
DREWNOWSKI A, 1995, INT J EATING DISORD	81	3.1154
SHARP CW, 1994, INT J EATING DISORD	81	3.0000
BUNNELL DW, 1990, INT J EATING DISORD	81	2.6129
GRALEN SJ, 1990, INT J EATING DISORD	81	2.6129
KALARCHIAN MA, 1999, EATING WEIGHT DISORD	81	3.6818
MACHADO PPP, 2014, EUR EATING DISORD REV	81	11.5714
TCHANTURIA K, 2013, INT J EATING DISORD	80	10.0000
BRATLAND-SANDA S, 2010, INT J EATING DISORD	80	7.2727
FICHTER MM, 2008, INT J EATING DISORD	80	6.1538
PALMER RL, 2003, INT J EATING DISORD	80	4.4444
MCCABE RE, 2001, INT J EATING DISORD	80	4.0000
FISHER M, 2000, INT J EATING DISORD	80	3.8095
STEIGER H, 1996, INT J EATING DISORD	80	3.2000
WILLIAMSON DA, 1995, INT J EATING DISORD	80	3.0769
SLADE PD, 1986, INT J EATING DISORD	80	2.2857
LEON GR, 1985, INT J EATING DISORD	80	2.2222
BAUER S, 2005, EUR EATING DISORD REV	80	5.0000
WILDES JE, 2011, INT J EATING DISORD	79	7.9000
ROEHRIG JP, 2010, INT J EATING DISORD	79	7.1818
BECKER AE, 2009, INT J EATING DISORD	79	6.5833
CZAJA J, 2009, INT J EATING DISORD	79	6.5833
DE LA RIE S, 2006, INT J EATING DISORD	79	5.2667
MATUSEK JA, 2004, INT J EATING DISORD	79	4.6471
SWAYZE II VW, 2003, INT J EATING DISORD	79	4.3889
SAELENS BE, 2000, INT J EATING DISORD	79	3.7619
CACHELIN FM, 1999, INT J EATING DISORD	79	3.5909
HANNAN WJ, 1995, INT J EATING DISORD	79	3.0385
GREEN MW, 1993, INT J EATING DISORD	79	2.8214
SMITH DE, 1992, INT J EATING DISORD	79	2.7241
SCHNEIDER JA, 1987, INT J EATING DISORD	79	2.3235
GAMER DM, 1983, INT J EATING DISORD	79	2.0789
PIKE KM, 2015, J EATING DISORD	79	13.1667
IIJIMA HALL CC, 1995, EATING DISORD	79	3.0385
BEINTNER I, 2012, EUR EATING DISORD REV	79	8.7778
NUNN K, 2008, EUR EATING DISORD REV	79	6.0769
FARCHAUS STEIN K, 2007, EUR EATING DISORD REV	79	5.6429
DARBY A, 2009, INT J EATING DISORD	78	6.5000
KEEL PK, 1998, INT J EATING DISORD	78	3.3913
HSU LKG, 1992, INT J EATING DISORD	78	2.6897
STRIEGELÂ€MOORE RH, 1990, INT J EATING DISORD	78	2.5161
BROOKSÂ€GUNN J, 1988, INT J EATING DISORD	78	2.3636
PALMER RL, 1988, INT J EATING DISORD	78	2.3636
MEADS C, 2001, EUR EATING DISORD REV	78	3.9000
DAVEY GCL, 1998, EUR EATING DISORD REV	78	3.3913
WADE TD, 2008, INT J EATING DISORD	77	5.9231
FICHTER MM, 2007, INT J EATING DISORD	77	5.5000
SHAPIRO JR, 2003, INT J EATING DISORD	77	4.2778
BOACHIE A, 2003, INT J EATING DISORD	77	4.2778
OLMSTED MP, 2002, INT J EATING DISORD	77	4.0526
ZAIDER TI, 2000, INT J EATING DISORD	77	3.6667
MCINTOSH VV, 2000, INT J EATING DISORD	77	3.6667
HERZOG DB, 1992, INT J EATING DISORD-a	77	2.6552
NEVO S, 1985, INT J EATING DISORD	77	2.1389
VANDERDEYCKEN W, 1983, INT J EATING DISORD	77	2.0263
NORMAN DK, 1983, INT J EATING DISORD	77	2.0263
FAUNCE GJ, 2002, EATING DISORD	77	4.0526
WILLIAMSON DA, 1996, EATING DISORD	77	3.0800
RINGER F, 2007, EUR EATING DISORD REV	77	5.5000
COLTON A, 2004, EUR EATING DISORD REV	77	4.5294
CLAES L, 2003, EUR EATING DISORD REV	77	4.2778
STEINGLASS JE, 2011, INT J EATING DISORD	76	7.6000
HARTMANN A, 2010, INT J EATING DISORD	76	6.9091
PEAT C, 2009, INT J EATING DISORD	76	6.3333
MALINA A, 2003, INT J EATING DISORD	76	4.2222
HEAVEN PCL, 2001, INT J EATING DISORD	76	3.8000
STEEL Z, 2000, INT J EATING DISORD	76	3.6190
REAS DL, 2000, INT J EATING DISORD	76	3.6190
GENDALL KA, 1998, INT J EATING DISORD-a	76	3.3043
HSU LKG, 1993, INT J EATING DISORD	76	2.7143
THOMPSON JK, 1993, INT J EATING DISORD-a	76	2.7143
SMOLAK L, 1990, INT J EATING DISORD	76	2.4516
RAMACCIOTTI CE, 2011, EATING WEIGHT DISORD	76	7.6000
MITCHELL JE, 2015, INT J EATING DISORD-a	75	12.5000
LANG K, 2014, INT J EATING DISORD	75	10.7143
LE GRANGE D, 2012, INT J EATING DISORD	75	8.3333
WONDERLICH S, 2012, INT J EATING DISORD	75	8.3333
CRISAFULLI MA, 2008, INT J EATING DISORD	75	5.7692
HARPER K, 2008, INT J EATING DISORD	75	5.7692
REAS DL, 2005, INT J EATING DISORD	75	4.6875
VON RANSON KM, 2002, INT J EATING DISORD	75	3.9474
MATSUNAGA H, 2000, INT J EATING DISORD	75	3.5714
STRIEGEL-MOORE RH, 1999, INT J EATING DISORD-a-b	75	3.4091
WARD A, 1997, INT J EATING DISORD	75	3.1250
STEINHAUSEN HÂ€C, 1993, INT J EATING DISORD-a-b	75	2.6786
FAHY TA, 1993, INT J EATING DISORD	75	2.6786
FICHTER MM, 1991, INT J EATING DISORD	75	2.5000
WARREN BJ, 1990, INT J EATING DISORD	75	2.4194
MIZES JS, 1988, INT J EATING DISORD-a	75	2.2727
HAY P, 2015, J EATING DISORD	75	12.5000
BALL J, 2004, EATING DISORD	75	4.4118
CHEN H, 2008, EUR EATING DISORD REV	75	5.7692
BECKER AE, 2010, INT J EATING DISORD	74	6.7273
RICHARDSON SM, 2010, INT J EATING DISORD	74	6.7273
KYRIACOU O, 2008, INT J EATING DISORD-a	74	5.6923
LE GRANGE D, 2005, INT J EATING DISORD	74	4.6250
SHERRY SB, 2004, INT J EATING DISORD	74	4.3529
VANDEREYCKEN W, 2003, INT J EATING DISORD	74	4.1111
BANASIAK SJ, 2001, INT J EATING DISORD-a	74	3.7000
FULKERSON JA, 1999, INT J EATING DISORD	74	3.3636
TUOMISTO T, 1999, INT J EATING DISORD	74	3.3636
EVERILL J, 1995, INT J EATING DISORD	74	2.8462
CHANNON S, 1990, INT J EATING DISORD-a	74	2.3871
PRATHER RC, 1988, INT J EATING DISORD	74	2.2424
STROBER M, 1987, INT J EATING DISORD	74	2.1765
O'DEA JA, 2004, EATING DISORD	74	4.3529
TROOP NA, 2008, EUR EATING DISORD REV	74	5.6923
BAUER S, 2013, INT J EATING DISORD	73	9.1250
MACHADO PPP, 2013, INT J EATING DISORD	73	9.1250
GAGNE DA, 2012, INT J EATING DISORD	73	8.1111
LASK B, 2005, INT J EATING DISORD-a	73	4.5625
DUNN EC, 2002, INT J EATING DISORD	73	3.8421
MILOS G, 2002, INT J EATING DISORD	73	3.8421
GRUNWALD M, 2001, INT J EATING DISORD	73	3.6500
WICHSTRÃ¸M L, 2000, INT J EATING DISORD	73	3.4762
EDWARDS S, 2000, INT J EATING DISORD	73	3.4762
BULIK CM, 1999, INT J EATING DISORD	73	3.3182
SANDS R, 1997, INT J EATING DISORD	73	3.0417
SILVERSTEIN B, 1986, INT J EATING DISORD-a	73	2.0857
GARNER DM, 1982, INT J EATING DISORD	73	1.8718
CALOGERO RM, 2004, EATING DISORD	73	4.2941
GELLER J, 2004, EATING DISORD	73	4.2941
PETTERSEN G, 2002, EATING DISORD	73	3.8421
MEULE A, 2012, EUR EATING DISORD REV	73	8.1111
TCHANTURIA K, 2004, EUR EATING DISORD REV	73	4.2941
BULIK CM, 2009, INT J EATING DISORD-a	72	6.0000
HOLM-DENOMA JM, 2009, INT J EATING DISORD	72	6.0000
WATKINS B, 2005, INT J EATING DISORD	72	4.5000
POMPILI M, 2004, INT J EATING DISORD	72	4.2353
KLUMP KL, 2002, INT J EATING DISORD	72	3.7895
STRIEGEL-MOORE RH, 2001, INT J EATING DISORD	72	3.6000
STROBER M, 1999, INT J EATING DISORD	72	3.2727
CHRISTENSEN L, 1993, INT J EATING DISORD	72	2.5714
KAYE WH, 1992, INT J EATING DISORD	72	2.4828
SPITZER RL, 1991, INT J EATING DISORD	72	2.4000
GARNER DM, 1990, INT J EATING DISORD	72	2.3226
HAMILTON LH, 1985, INT J EATING DISORD	72	2.0000
BLAYDON MJ, 2002, EATING DISORD	72	3.7895
GRANERO R, 2014, EUR EATING DISORD REV	72	10.2857
DANNER UN, 2012, EUR EATING DISORD REV-a	72	8.0000
SKÃ¥RDERUD F, 2007, EUR EATING DISORD REV-a-b-c	72	5.1429
TREASURE J, 2007, EUR EATING DISORD REV	72	5.1429
CRISP A, 2005, EUR EATING DISORD REV	72	4.5000
VALBAK K, 2001, EUR EATING DISORD REV	72	3.6000
DURSO LE, 2012, INT J EATING DISORD	71	7.8889
GOLDSCHMIDT AB, 2008, INT J EATING DISORD	71	5.4615
PAXTON SJ, 2007, INT J EATING DISORD	71	5.0714
KESKI-RAHKONEN A, 2006, INT J EATING DISORD	71	4.7333
LE GRANGE D, 2006, INT J EATING DISORD	71	4.7333
COUTURIER JL, 2006, INT J EATING DISORD	71	4.7333
KRONES PG, 2005, INT J EATING DISORD	71	4.4375
FIELD AE, 2004, INT J EATING DISORD	71	4.1765
MITCHELL JE, 2002, INT J EATING DISORD	71	3.7368
BHADRA N, 2002, INT J EATING DISORD	71	3.7368
VAN DEN BERG P, 2002, INT J EATING DISORD	71	3.7368
PRATT EM, 2001, INT J EATING DISORD	71	3.5500
ROMANS SE, 2001, INT J EATING DISORD	71	3.5500
SCHWEICKERT LA, 1997, INT J EATING DISORD	71	2.9583
LEE S, 1997, INT J EATING DISORD	71	2.9583
TROOP NA, 1995, INT J EATING DISORD	71	2.7308
BASDEVANT A, 1995, INT J EATING DISORD	71	2.7308
WONDERLICH SA, 1990, INT J EATING DISORD-a	71	2.2903
SILBER TJ, 1986, INT J EATING DISORD	71	2.0286
ÃGH T, 2016, EATING WEIGHT DISORD	71	14.2000
PIGNATTI R, 2006, EATING WEIGHT DISORD	71	4.7333
WILLIAMSON DA, 2004, EATING WEIGHT DISORD	71	4.1765
MCCLELLAND J, 2013, EUR EATING DISORD REV	71	8.8750
MCLEAN SA, 2015, INT J EATING DISORD	70	11.6667
FRIEDERICH H-C, 2013, INT J EATING DISORD	70	8.7500
DARCY AM, 2012, INT J EATING DISORD	70	7.7778
SHAPIRO JR, 2010, INT J EATING DISORD	70	6.3636
RIEGER E, 2002, INT J EATING DISORD-a	70	3.6842
TURNER JM, 2001, INT J EATING DISORD	70	3.5000
MCLAREN L, 2001, INT J EATING DISORD	70	3.5000
GREEN MW, 2000, INT J EATING DISORD	70	3.3333
DAVIS C, 1998, INT J EATING DISORD	70	3.0435
ELDREDGE KL, 1997, INT J EATING DISORD-a	70	2.9167
WONDERLICH SA, 1994, INT J EATING DISORD	70	2.5926
BEGLIN SJ, 1992, INT J EATING DISORD	70	2.4138
ELMORE DK, 1990, INT J EATING DISORD	70	2.2581
HUBERT LACEY J, 1986, INT J EATING DISORD	70	2.0000
HUMPHREY LL, 1986, INT J EATING DISORD	70	2.0000
ACKARD DM, 2002, EATING DISORD	70	3.6842
KEEL PK, 1997, EATING DISORD	70	2.9167
SKÃ¥RDERUD F, 2007, EUR EATING DISORD REV	70	5.0000
SERFATY MA, 1999, EUR EATING DISORD REV	70	3.1818
MCCORMICK LM, 2008, INT J EATING DISORD	69	5.3077
CHEN E, 2003, INT J EATING DISORD	69	3.8333
KAHAN D, 2003, INT J EATING DISORD	69	3.8333
GRILO CM, 1994, INT J EATING DISORD	69	2.5556
FRANKO DL, 1993, INT J EATING DISORD	69	2.4643
SCOTT RICHARDS P, 2006, EATING DISORD	69	4.6000
GREEN M, 2005, EATING DISORD	69	4.3125
RUNFOLA CD, 2013, EUR EATING DISORD REV	69	8.6250
SVALDI J, 2014, INT J EATING DISORD	68	9.7143
STEIGER H, 2013, INT J EATING DISORD	68	8.5000
HATCH A, 2010, INT J EATING DISORD	68	6.1818
HÃ¼TTER G, 2009, INT J EATING DISORD	68	5.6667
BOSANAC P, 2007, INT J EATING DISORD	68	4.8571
VANSTEENKISTE M, 2005, INT J EATING DISORD	68	4.2500
BAILER U, 2004, INT J EATING DISORD	68	4.0000
PASSI VA, 2003, INT J EATING DISORD	68	3.7778
HULLEY AJ, 2001, INT J EATING DISORD	68	3.4000
WIEDERMAN MW, 2000, INT J EATING DISORD	68	3.2381
STERN SL, 1989, INT J EATING DISORD	68	2.1250
TIMKO C, 1987, INT J EATING DISORD	68	2.0000
GREENFELD D, 1987, INT J EATING DISORD	68	2.0000
STROBER M, 1984, INT J EATING DISORD	68	1.8378
CASPER RC, 1983, INT J EATING DISORD	68	1.7895
MEHLER PS, 2015, J EATING DISORD-a-b	68	11.3333
VANDEREYCKEN W, 2011, EATING DISORD	68	6.8000
MCKNIGHT RF, 2010, EUR EATING DISORD REV	68	6.1818
OFFORD A, 2006, EUR EATING DISORD REV	68	4.5333
GERLINGHOFF M, 1998, EUR EATING DISORD REV	68	2.9565
LOCK J, 2013, INT J EATING DISORD-a	67	8.3750
KEEL PK, 2009, INT J EATING DISORD	67	5.5833
MAZZEO SE, 2006, INT J EATING DISORD	67	4.4667
GRILO CM, 2005, INT J EATING DISORD-a-b	67	4.1875
KESKI-RAHKONEN A, 2005, INT J EATING DISORD-a	67	4.1875
CHOWDHURY U, 2003, INT J EATING DISORD	67	3.7222
WADE TD, 2002, INT J EATING DISORD	67	3.5263
ZABINSKI MF, 2001, INT J EATING DISORD	67	3.3500
SAFER DL, 2001, INT J EATING DISORD	67	3.3500
RIEGER E, 2001, INT J EATING DISORD	67	3.3500
SOKOL MS, 1999, INT J EATING DISORD	67	3.0455
CASPER RC, 1998, INT J EATING DISORD	67	2.9130
SACKVILLE T, 1998, INT J EATING DISORD	67	2.9130
TOBIN DL, 1997, INT J EATING DISORD	67	2.7917
RAYMOND NC, 1995, INT J EATING DISORD	67	2.5769
FULLERTON DT, 1995, INT J EATING DISORD	67	2.5769
ROBIN AL, 1995, INT J EATING DISORD	67	2.5769
SHEARIN EN, 1994, INT J EATING DISORD	67	2.4815
WADDEN TA, 1993, INT J EATING DISORD	67	2.3929
WOODSIDE DB, 1992, INT J EATING DISORD	67	2.3103
BULIK CM, 1992, INT J EATING DISORD	67	2.3103
RAND CSW, 1992, INT J EATING DISORD	67	2.3103
FAIRBURN CG, 1990, INT J EATING DISORD	67	2.1613
GOODSITT A, 1983, INT J EATING DISORD	67	1.7632
SUGARMAN A, 1982, INT J EATING DISORD	67	1.7179
AKSOYDAN E, 2009, EATING WEIGHT DISORD	67	5.5833
JUARASCIO AS, 2015, EUR EATING DISORD REV	67	11.1667
ZHU Y, 2012, EUR EATING DISORD REV	67	7.4444
DAVIES H, 2005, EUR EATING DISORD REV	67	4.1875
MOND JM, 2004, EUR EATING DISORD REV	67	3.9412
JAPPE LM, 2011, INT J EATING DISORD	66	6.6000
AGRAS WS, 2009, INT J EATING DISORD	66	5.5000
ISRAEL AC, 2002, INT J EATING DISORD	66	3.4737
STEIGER H, 1999, INT J EATING DISORD	66	3.0000
KINZL JF, 1999, INT J EATING DISORD	66	3.0000
ROBINSON BE, 1993, INT J EATING DISORD	66	2.3571
PYLE RL, 1991, INT J EATING DISORD	66	2.2000
CATTANACH L, 1988, INT J EATING DISORD	66	2.0000
KASVIKIS YG, 1986, INT J EATING DISORD	66	1.8857
BLUMBERG P, 1985, INT J EATING DISORD	66	1.8333
MITCHELL JE, 1982, INT J EATING DISORD	66	1.6923
MERWIN RM, 2011, EATING DISORD	66	6.6000
KELLY AC, 2014, INT J EATING DISORD	65	9.2857
GRILO CM, 2013, INT J EATING DISORD	65	8.1250
MEHLER PS, 2009, INT J EATING DISORD	65	5.4167
ENGELBERG MJ, 2007, INT J EATING DISORD	65	4.6429
MITCHELL JE, 2007, INT J EATING DISORD-a	65	4.6429
ROBINSON S, 2006, INT J EATING DISORD	65	4.3333
SPOOR STP, 2006, INT J EATING DISORD	65	4.3333
LEWINSOHN PM, 2005, INT J EATING DISORD	65	4.0625
ENGEL SG, 2005, INT J EATING DISORD-a	65	4.0625
JOSHI R, 2004, INT J EATING DISORD	65	3.8235
BARBARICH NC, 2004, INT J EATING DISORD	65	3.8235
STEINER-ADAIR C, 2002, INT J EATING DISORD	65	3.4211
STROBER M, 2001, INT J EATING DISORD	65	3.2500
LEE S, 2001, INT J EATING DISORD	65	3.2500
FRIEDMAN MA, 1999, INT J EATING DISORD	65	2.9545
GRIFFITHS RA, 1999, INT J EATING DISORD	65	2.9545
GOLDSTEIN DJ, 1999, INT J EATING DISORD	65	2.9545
EVERILL J, 1995, INT J EATING DISORD-a	65	2.5000
THOMPSON JK, 1988, INT J EATING DISORD-a-b-c	65	1.9697
OUSLEY L, 2008, EATING DISORD	65	5.0000
MOENS E, 2009, EUR EATING DISORD REV	65	5.4167
CUSTERS K, 2009, EUR EATING DISORD REV	65	5.4167
CSIPKE E, 2007, EUR EATING DISORD REV	65	4.6429
GELLER J, 2001, EUR EATING DISORD REV	65	3.2500
LE GRANGE D, 2001, EUR EATING DISORD REV	65	3.2500
ROSENVINGE JH, 2000, EUR EATING DISORD REV	65	3.0952
BOEPPLE L, 2016, INT J EATING DISORD	64	12.8000
WU M, 2013, INT J EATING DISORD	64	8.0000
ROSLING AM, 2011, INT J EATING DISORD	64	6.4000
WAGNER A, 2010, INT J EATING DISORD	64	5.8182
SMYTH JM, 2009, INT J EATING DISORD	64	5.3333
CRANE AM, 2007, INT J EATING DISORD	64	4.5714
PERKINS S, 2004, INT J EATING DISORD	64	3.7647
LINDBERG L, 2003, INT J EATING DISORD	64	3.5556
CROW S, 1999, INT J EATING DISORD	64	2.9091
GREENBERG DR, 1996, INT J EATING DISORD	64	2.5600
EPSTEIN LH, 1994, INT J EATING DISORD	64	2.3704
COKER S, 1993, INT J EATING DISORD	64	2.2857
SMOLAK L, 1994, EATING DISORD	64	2.3704
WATSON HJ, 2016, INT J EATING DISORD	63	12.6000
RACINE SE, 2013, INT J EATING DISORD	63	7.8750
AARDOOM JJ, 2013, INT J EATING DISORD	63	7.8750
STEINGLASS J, 2012, INT J EATING DISORD	63	7.0000
OBERNDORFER TA, 2011, INT J EATING DISORD	63	6.3000
LUND BC, 2009, INT J EATING DISORD	63	5.2500
BOHON C, 2009, INT J EATING DISORD	63	5.2500
FORBUSH K, 2007, INT J EATING DISORD	63	4.5000
PERRY L, 2002, INT J EATING DISORD	63	3.3158
HARVEY T, 2002, INT J EATING DISORD	63	3.3158
ACKARD DM, 2001, INT J EATING DISORD	63	3.1500
GOLDFEIN JA, 2000, INT J EATING DISORD	63	3.0000
COOPER PJ, 1994, INT J EATING DISORD	63	2.3333
MITCHELL JE, 1993, INT J EATING DISORD-a	63	2.2500
FINN SE, 1986, INT J EATING DISORD	63	1.8000
WOLCHIK SA, 1986, INT J EATING DISORD	63	1.8000
JUARASCIO AS, 2010, EATING DISORD	63	5.7273
TREASURE J, 2012, EUR EATING DISORD REV-a	63	7.0000
GUTIERREZ E, 2013, INT J EATING DISORD	62	7.7500
ROOT TL, 2010, INT J EATING DISORD	62	5.6364
NICDAO EG, 2007, INT J EATING DISORD	62	4.4286
MOUNTFORD V, 2006, INT J EATING DISORD	62	4.1333
KILLGORE WDS, 2006, INT J EATING DISORD	62	4.1333
REBA L, 2005, INT J EATING DISORD	62	3.8750
BINFORD RB, 2005, INT J EATING DISORD	62	3.8750
JACOBI C, 2004, INT J EATING DISORD-a	62	3.6471
WONDERLICH SA, 2003, INT J EATING DISORD	62	3.4444
LAEDERACH-HOFMANN K, 1999, INT J EATING DISORD	62	2.8182
TELCH CF, 1998, INT J EATING DISORD	62	2.6957
TANCO S, 1998, INT J EATING DISORD	62	2.6957
WIEDERMAN MW, 1996, INT J EATING DISORD	62	2.4800
MITCHELL JE, 1993, INT J EATING DISORD	62	2.2143
LATNER JD, 2013, J EATING DISORD	62	7.7500
SEGURA-GARCÃ­A C, 2012, EATING WEIGHT DISORD	62	6.8889
BÃ¼HREN K, 2014, EUR EATING DISORD REV	62	8.8571
BARDONE-CONE AM, 2006, EUR EATING DISORD REV	62	4.1333
TROOP NA, 2002, EUR EATING DISORD REV	62	3.2632
GRILO CM, 2015, INT J EATING DISORD	61	10.1667
WALSH BT, 2009, INT J EATING DISORD	61	5.0833
NEUMARK-SZTAINER D, 2009, INT J EATING DISORD	61	5.0833
SYSKO R, 2008, INT J EATING DISORD	61	4.6923
TOBIN DL, 2007, INT J EATING DISORD	61	4.3571
FRANKO DL, 2005, INT J EATING DISORD	61	3.8125
HEPP U, 2002, INT J EATING DISORD	61	3.2105
TANOFSKY-KRAFF M, 2000, INT J EATING DISORD-a	61	2.9048
ROGERS L, 1997, INT J EATING DISORD	61	2.5417
TELCH CF, 1997, INT J EATING DISORD	61	2.5417
ROSSITER EM, 1990, INT J EATING DISORD	61	1.9677
KIRKLEY BG, 1988, INT J EATING DISORD	61	1.8485
MARRAZZI MA, 1986, INT J EATING DISORD	61	1.7429
BELL L, 2003, EAT WEIGHT DISORD	61	3.3889
TSAI G, 2000, EATING WEIGHT DISORD	61	2.9048
NGUYEN-RODRIGUEZ ST, 2009, EATING DISORD	61	5.0833
YAGER Z, 2005, EATING DISORD	61	3.8125
MCVEY GL, 2003, EATING DISORD	61	3.3889
MOND J, 2014, INT J EATING DISORD	60	8.5714
ANDRIES A, 2014, INT J EATING DISORD	60	8.5714
DEVLIN MJ, 2007, INT J EATING DISORD	60	4.2857
VON RANSON KM, 2006, INT J EATING DISORD	60	4.0000
SERPELL L, 2002, INT J EATING DISORD	60	3.1579
THIEN V, 2000, INT J EATING DISORD	60	2.8571
TROOP NA, 2000, INT J EATING DISORD	60	2.8571
MARTIN GC, 2000, INT J EATING DISORD	60	2.8571
GELLER J, 1998, INT J EATING DISORD	60	2.6087
STEINHAUSEN H-C, 1997, INT J EATING DISORD	60	2.5000
DE ZWAAN M, 1995, INT J EATING DISORD	60	2.3077
FAIRBURN CG, 1993, INT J EATING DISORD	60	2.1429
DE ZWAAN M, 1993, INT J EATING DISORD	60	2.1429
SCHUPAKÂ€NEUBERG E, 1993, INT J EATING DISORD	60	2.1429
GOLDSMITH SJ, 1992, INT J EATING DISORD	60	2.0690
NEVONEN L, 2001, EATING WEIGHT DISORD	60	3.0000
DOTTI A, 1998, EAT WEIGHT DISORD	60	2.6087
AHERN AL, 2008, EATING DISORD	60	4.6154
ALI K, 2017, INT J EATING DISORD	59	14.7500
GUEGUEN J, 2012, INT J EATING DISORD	59	6.5556
PINHEIRO AP, 2010, INT J EATING DISORD	59	5.3636
CROW SJ, 2008, INT J EATING DISORD	59	4.5385
MOND JM, 2007, INT J EATING DISORD	59	4.2143
SHAPIRO JR, 2007, INT J EATING DISORD-a	59	4.2143
MCINTOSH VVW, 2006, INT J EATING DISORD	59	3.9333
BUTRYN ML, 2005, INT J EATING DISORD	59	3.6875
YAGER J, 2001, INT J EATING DISORD	59	2.9500
MCCLELLAND L, 2001, INT J EATING DISORD	59	2.9500
FAIRBURN CG, 1999, INT J EATING DISORD	59	2.6818
TIGGEMANN M, 1999, INT J EATING DISORD	59	2.6818
VERON-GUIDRY S, 1996, INT J EATING DISORD	59	2.3600
VARGA M, 2013, EATING WEIGHT DISORD	59	7.3750
SMEETS MAM, 1997, EUR EATING DISORD REV	59	2.4583
BERG KC, 2015, INT J EATING DISORD	58	9.6667
BAKER JH, 2010, INT J EATING DISORD	58	5.2727
GLAUERT R, 2009, INT J EATING DISORD	58	4.8333
DAVIS C, 2008, INT J EATING DISORD	58	4.4615
MITCHELL JE, 2007, INT J EATING DISORD	58	4.1429
JACOBI C, 2007, INT J EATING DISORD	58	4.1429
FRANK GK, 2006, INT J EATING DISORD	58	3.8667
SERPELL L, 2004, INT J EATING DISORD	58	3.4118
WISEMAN CV, 1998, INT J EATING DISORD	58	2.5217
SLAY HA, 1998, INT J EATING DISORD	58	2.5217
LEE S, 1998, INT J EATING DISORD	58	2.5217
PAXTON SJ, 1997, INT J EATING DISORD	58	2.4167
KLEM ML, 1997, INT J EATING DISORD	58	2.4167
EVANS J, 1995, INT J EATING DISORD	58	2.2308
FISHER M, 1994, INT J EATING DISORD	58	2.1481
LE GRANGE D, 1994, INT J EATING DISORD	58	2.1481
AHMAD S, 1994, INT J EATING DISORD	58	2.1481
BENÂ€TOVIM DI, 1991, INT J EATING DISORD-a	58	1.9333
STEIGER H, 1989, INT J EATING DISORD	58	1.8125
TANTLEFF-DUNN S, 2011, EATING DISORD	58	5.8000
SANSONE RA, 2002, EATING DISORD-a	58	3.0526
MEULE A, 2015, EUR EATING DISORD REV	58	9.6667
VANDEREYCKEN W, 2006, EUR EATING DISORD REV-a	58	3.8667
DE ZWAAN M, 2003, EUR EATING DISORD REV	58	3.2222
STEINGLASS JE, 2014, INT J EATING DISORD	57	8.1429
WALLER G, 2012, INT J EATING DISORD	57	6.3333
TANOFSKY-KRAFF M, 2010, INT J EATING DISORD	57	5.1818
ROBERTO CA, 2008, INT J EATING DISORD	57	4.3846
BEWELL CV, 2008, INT J EATING DISORD	57	4.3846
SHAFRAN R, 2008, INT J EATING DISORD	57	4.3846
RANEY TJ, 2008, INT J EATING DISORD	57	4.3846
FAIRBURN CG, 2007, INT J EATING DISORD	57	4.0714
RINGHAM R, 2006, INT J EATING DISORD	57	3.8000
THOMAS JJ, 2005, INT J EATING DISORD	57	3.5625
MASHEB RM, 2003, INT J EATING DISORD	57	3.1667
ABDOLLAHI P, 2001, INT J EATING DISORD	57	2.8500
SMEETS MAM, 2001, INT J EATING DISORD	57	2.8500
TIGGEMANN M, 2001, INT J EATING DISORD-a	57	2.8500
CALAM R, 1998, INT J EATING DISORD	57	2.4783
SANFTNER JL, 1998, INT J EATING DISORD	57	2.4783
KEARNEYÂ€COOKE A, 1994, INT J EATING DISORD	57	2.1111
FAHY TA, 1993, INT J EATING DISORD-a	57	2.0357
WADDEN TA, 1991, INT J EATING DISORD	57	1.9000
LOWE MR, 1991, INT J EATING DISORD-a	57	1.9000
HUBEL R, 2006, EATING WEIGHT DISORD	57	3.8000
HOLMQVIST K, 2010, EUR EATING DISORD REV	57	5.1818
BERMAN MI, 2009, EUR EATING DISORD REV	57	4.7500
TRACE SE, 2012, INT J EATING DISORD-a	56	6.2222
HUDSON JI, 2012, INT J EATING DISORD	56	6.2222
MEHLER PS, 2011, INT J EATING DISORD	56	5.6000
BULIK CM, 2011, INT J EATING DISORD	56	5.6000
BRATLAND-SANDA S, 2010, INT J EATING DISORD-a	56	5.0909
GOLDSCHMIDT AB, 2007, INT J EATING DISORD	56	4.0000
WINN S, 2007, INT J EATING DISORD	56	4.0000
SMITH E, 2006, INT J EATING DISORD	56	3.7333
WONDERLICH SA, 2005, INT J EATING DISORD	56	3.5000
CASTRO J, 2004, INT J EATING DISORD	56	3.2941
IYER DS, 2003, INT J EATING DISORD	56	3.1111
GROVER VP, 2003, INT J EATING DISORD	56	3.1111
MOSER DJ, 2003, INT J EATING DISORD	56	3.1111
BOROUGHS M, 2002, INT J EATING DISORD	56	2.9474
OGDEN J, 2000, INT J EATING DISORD	56	2.6667
HAUDEK C, 1999, INT J EATING DISORD	56	2.5455
KELLY C, 1999, INT J EATING DISORD	56	2.5455
SINGH D, 1994, INT J EATING DISORD	56	2.0741
STRIEGELÂ€MOORE RH, 1993, INT J EATING DISORD	56	2.0000
ROSEN JC, 1993, INT J EATING DISORD	56	2.0000
ALTABE M, 1992, INT J EATING DISORD	56	1.9310
WELCH G, 1990, INT J EATING DISORD-a	56	1.8065
SHATFORD LA, 1986, INT J EATING DISORD	56	1.6000
WILLIAMS RL, 1986, INT J EATING DISORD	56	1.6000
HOOPER MSH, 1986, INT J EATING DISORD	56	1.6000
DUNN TM, 2017, EATING WEIGHT DISORD	56	14.0000
FINGERET MC, 2006, EATING DISORD	56	3.7333
HUKE V, 2013, EUR EATING DISORD REV	56	7.0000
TREASURE J, 2008, EUR EATING DISORD REV	56	4.3077
SKÃ¥RDERUD F, 2007, EUR EATING DISORD REV-a	56	4.0000
FARRELL C, 2006, EUR EATING DISORD REV	56	3.7333
COCKELL SJ, 2002, EUR EATING DISORD REV	56	2.9474
MELIOLI T, 2016, INT J EATING DISORD	55	11.0000
FRANK GKW, 2012, INT J EATING DISORD	55	6.1111
GAUDIANI JL, 2012, INT J EATING DISORD-a	55	6.1111
WALLIER J, 2009, INT J EATING DISORD	55	4.5833
YAMAMIYA Y, 2008, INT J EATING DISORD	55	4.2308
DE LA RIE S, 2007, INT J EATING DISORD	55	3.9286
MEEHAN KG, 2006, INT J EATING DISORD	55	3.6667
STRIEGEL-MOORE RH, 2005, INT J EATING DISORD	55	3.4375
WOLK SL, 2005, INT J EATING DISORD	55	3.4375
ROJO L, 2003, INT J EATING DISORD	55	3.0556
WALSH BT, 2003, INT J EATING DISORD	55	3.0556
COOPER Z, 2003, INT J EATING DISORD	55	3.0556
PEREZ M, 2003, INT J EATING DISORD	55	3.0556
PENDLETON VR, 2002, INT J EATING DISORD-a	55	2.8947
MIZES JS, 2000, INT J EATING DISORD	55	2.6190
GORDON CM, 2000, INT J EATING DISORD	55	2.6190
WALLER G, 1998, INT J EATING DISORD-a	55	2.3913
STEWART SH, 1997, INT J EATING DISORD	55	2.2917
KRÃ¼GER S, 1996, INT J EATING DISORD	55	2.2000
ANDERSEN RE, 1995, INT J EATING DISORD	55	2.1154
LONG CG, 1994, INT J EATING DISORD	55	2.0370
GUPTAXY MA, 1993, INT J EATING DISORD	55	1.9643
CHOUDRY IY, 1992, INT J EATING DISORD	55	1.8966
MCKENZIE JM, 1992, INT J EATING DISORD	55	1.8966
MITCHELL JE, 1989, INT J EATING DISORD	55	1.7188
HSU LKG, 1988, INT J EATING DISORD	55	1.6667
KAPLAN SL, 1988, INT J EATING DISORD	55	1.6667
KLESGES RC, 1987, INT J EATING DISORD	55	1.6176
BRAMON-BOSCH E, 2000, EUR EATING DISORD REV	55	2.6190
KAZDIN AE, 2017, INT J EATING DISORD	54	13.5000
HILL DM, 2011, INT J EATING DISORD	54	5.4000
DUNKLEY DM, 2010, INT J EATING DISORD	54	4.9091
CURRIN L, 2009, INT J EATING DISORD	54	4.5000
CROW SJ, 2009, INT J EATING DISORD-a	54	4.5000
KEEL PK, 2007, INT J EATING DISORD	54	3.8571
VOCKS S, 2007, INT J EATING DISORD	54	3.8571
SHERMAN BJ, 2006, INT J EATING DISORD	54	3.6000
GRILO CM, 2003, INT J EATING DISORD	54	3.0000
MEHLER PS, 2003, INT J EATING DISORD	54	3.0000
SIMMONS JR, 2002, INT J EATING DISORD	54	2.8421
WINSTON AP, 2000, INT J EATING DISORD	54	2.5714
EMBORG C, 1999, INT J EATING DISORD	54	2.4545
JONES-CHESTERS MH, 1998, INT J EATING DISORD	54	2.3478
ANDERSEN AE, 1995, INT J EATING DISORD	54	2.0769
HUON GF, 1994, INT J EATING DISORD	54	2.0000
COOPER MJ, 1993, INT J EATING DISORD	54	1.9286
GARFINKEL PE, 1992, INT J EATING DISORD	54	1.8621
STEINBERG S, 1990, INT J EATING DISORD	54	1.7419
GOLDFARB LA, 1987, INT J EATING DISORD	54	1.5882
HAY P, 2017, J EATING DISORD	54	13.5000
HERRANZ VALERA J, 2014, EATING WEIGHT DISORD	54	7.7143
ALVARENGA MDS, 2012, EATING WEIGHT DISORD	54	6.0000
KLEIN H, 2005, EATING WEIGHT DISORD	54	3.3750
CURTIS C, 2014, EATING DISORD	54	7.7143
THOMPSON RA, 1999, EATING DISORD	54	2.4545
MARIEGA AJP, 1994, EATING DISORD	54	2.0000
MEULE A, 2014, EUR EATING DISORD REV-a	54	7.7143
CALERO-ELVIRA A, 2009, EUR EATING DISORD REV	54	4.5000
GRAAP H, 2008, EUR EATING DISORD REV	54	4.1538
CLAES L, 2005, EUR EATING DISORD REV	54	3.3750
GOWERS SG, 2004, EUR EATING DISORD REV	54	3.1765
BROBERG AG, 2001, EUR EATING DISORD REV	54	2.7000
TREGARTHEN JP, 2015, INT J EATING DISORD	53	8.8333
MITCHISON D, 2013, INT J EATING DISORD	53	6.6250
LEBOW J, 2013, INT J EATING DISORD	53	6.6250
DINGEMANS AE, 2012, INT J EATING DISORD-a	53	5.8889
SEPULVEDA AR, 2010, INT J EATING DISORD	53	4.8182
GLAUERT R, 2010, INT J EATING DISORD	53	4.8182
YACKOBOVITCH-GAVAN M, 2009, INT J EATING DISORD	53	4.4167
MCFARLANE T, 2008, INT J EATING DISORD	53	4.0769
ARKELL J, 2008, INT J EATING DISORD	53	4.0769
TAKII M, 2008, INT J EATING DISORD	53	4.0769
FELDMAN MB, 2007, INT J EATING DISORD	53	3.7857
EGGERT J, 2007, INT J EATING DISORD	53	3.7857
HERZOG DB, 2006, INT J EATING DISORD	53	3.5333
FARROW C, 2006, INT J EATING DISORD	53	3.5333
DAVISON KK, 2002, INT J EATING DISORD	53	2.7895
NAKAMURA K, 1999, INT J EATING DISORD	53	2.4091
RORTY M, 1999, INT J EATING DISORD	53	2.4091
ADAMI GF, 1998, INT J EATING DISORD	53	2.3043
SPITZER RL, 1993, INT J EATING DISORD-a	53	1.8929
WURTMAN J, 1987, INT J EATING DISORD	53	1.5588
GARNER DM, 1985, INT J EATING DISORD	53	1.4722
NUNES MA, 2003, EATING WEIGHT DISORD	53	2.9444
BANKOFF SM, 2012, EATING DISORD	53	5.8889
EVANS EJ, 2011, EATING DISORD	53	5.3000
NEUMARK-SZTAINER D, 2004, EATING DISORD	53	3.1176
LEUNG F, 2001, EATING DISORD	53	2.6500
HARGRAVES DA, 2003, EUR EATING DISORD REV	53	2.9444
BOON B, 2000, EUR EATING DISORD REV	53	2.5238
BRYANT-WAUGH R, 2013, INT J EATING DISORD	52	6.5000
BUTTON EJ, 2010, INT J EATING DISORD	52	4.7273
LOPEZ CA, 2008, INT J EATING DISORD	52	4.0000
CASTRO-FORNIELES J, 2007, INT J EATING DISORD	52	3.7143
SYSKO R, 2007, INT J EATING DISORD	52	3.7143
NEVONEN L, 2006, INT J EATING DISORD	52	3.4667
GOLDFEIN JA, 2005, INT J EATING DISORD	52	3.2500
BEKKER MHJ, 2004, INT J EATING DISORD	52	3.0588
SHAFRAN R, 2002, INT J EATING DISORD	52	2.7368
GORDON KH, 2002, INT J EATING DISORD	52	2.7368
RAYMOND NC, 2000, INT J EATING DISORD	52	2.4762
MURRAY C, 2000, INT J EATING DISORD	52	2.4762
MITCHELL JE, 1999, INT J EATING DISORD	52	2.3636
GOEBEL G, 1999, INT J EATING DISORD	52	2.3636
DOLL HA, 1998, INT J EATING DISORD	52	2.2609
BIRMINGHAM CL, 1996, INT J EATING DISORD	52	2.0800
FEDOROFF IC, 1995, INT J EATING DISORD	52	2.0000
PIRKE KM, 1994, INT J EATING DISORD	52	1.9259
KING MB, 1991, INT J EATING DISORD	52	1.7333
WILLMUTH ME, 1988, INT J EATING DISORD	52	1.5758
LEICHNER P, 1986, INT J EATING DISORD	52	1.4857
ÃGH T, 2015, EATING WEIGHT DISORD	52	8.6667
WILLIAMSON DA, 1999, EATING WEIGHT DISORD	52	2.3636
TIERNEY S, 2006, EATING DISORD	52	3.4667
SHAW J, 1995, EATING DISORD	52	2.0000
MAZURAK N, 2011, EUR EATING DISORD REV	52	5.2000
COTTEE-LANE D, 2004, EUR EATING DISORD REV	52	3.0588
SHAW J, 1995, EUR EATING DISORD REV	52	2.0000
EDDY KT, 2015, INT J EATING DISORD	51	8.5000
GRIFFITHS S, 2015, INT J EATING DISORD-a	51	8.5000
HOANG U, 2014, INT J EATING DISORD	51	7.2857
VAN STRIEN T, 2012, INT J EATING DISORD	51	5.6667
HAYAKI J, 2009, INT J EATING DISORD	51	4.2500
SEPULVEDA AR, 2008, INT J EATING DISORD	51	3.9231
SHROFF H, 2004, INT J EATING DISORD	51	3.0000
GRILO CM, 2003, INT J EATING DISORD-a	51	2.8333
LAEDERACH-HOFMANN K, 2002, INT J EATING DISORD	51	2.6842
KEY A, 2002, INT J EATING DISORD-a	51	2.6842
MACBRAYER EK, 2001, INT J EATING DISORD	51	2.5500
HERPERTZ S, 2000, INT J EATING DISORD	51	2.4286
CROW S, 1999, INT J EATING DISORD-a	51	2.3182
VAN STRIEN T, 1999, INT J EATING DISORD	51	2.3182
MITCHELL JE, 1998, INT J EATING DISORD	51	2.2174
MILOSEVIC A, 1997, INT J EATING DISORD	51	2.1250
SCHOEMAKER C, 1997, INT J EATING DISORD	51	2.1250
LAMBERT M, 1997, INT J EATING DISORD	51	2.1250
SZMUKLER GI, 1995, INT J EATING DISORD	51	1.9615
MADDOCKS SE, 1992, INT J EATING DISORD	51	1.7586
SEGURA-GARCIA C, 2015, EATING WEIGHT DISORD	51	8.5000
TCHANTURIA K, 2006, EATING WEIGHT DISORD	51	3.4000
FLEMING JP, 2005, EATING WEIGHT DISORD	51	3.1875
DE LA RIE SM, 2005, EATING DISORD	51	3.1875
HART S, 2001, EATING DISORD	51	2.5500
PAXTON SJ, 1996, EATING DISORD	51	2.0400
CONCEIÃ§Ã£O EM, 2015, EUR EATING DISORD REV	51	8.5000
ESPESET EMS, 2012, EUR EATING DISORD REV	51	5.6667
NÃºÃ±EZ-NAVARRO A, 2012, EUR EATING DISORD REV	51	5.6667
BIRGEGÃ¥RD A, 2010, EUR EATING DISORD REV	51	4.6364
SWEETINGHAM R, 2008, EUR EATING DISORD REV	51	3.9231
PERPIÃ±Ã¡ C, 2003, EUR EATING DISORD REV	51	2.8333
ZAITSOFF SL, 2002, EUR EATING DISORD REV	51	2.6842
LAY B, 2002, EUR EATING DISORD REV	51	2.6842
CHAMPION H, 1999, EUR EATING DISORD REV	51	2.3182
BROCKMEYER T, 2014, INT J EATING DISORD	50	7.1429
FRANK GKW, 2012, INT J EATING DISORD-a	50	5.5556
LE GRANGE D, 2011, INT J EATING DISORD	50	5.0000
COMBS JL, 2011, INT J EATING DISORD	50	5.0000
GIEL KE, 2011, INT J EATING DISORD	50	5.0000
HARSHBARGER JL, 2009, INT J EATING DISORD	50	4.1667
BROFT AI, 2007, INT J EATING DISORD	50	3.5714
MITCHELL JE, 2005, INT J EATING DISORD	50	3.1250
RUGGIERO GM, 2003, INT J EATING DISORD	50	2.7778
CASPER RC, 2001, INT J EATING DISORD	50	2.5000
JOHNSTON L, 1999, INT J EATING DISORD	50	2.2727
EDMUNDS H, 1999, INT J EATING DISORD	50	2.2727
GENDALL KA, 1998, INT J EATING DISORD	50	2.1739
STEIGER H, 1997, INT J EATING DISORD	50	2.0833
MUSSELL MP, 1997, INT J EATING DISORD	50	2.0833
OVERDUIN J, 1995, INT J EATING DISORD	50	1.9231
FETTES PA, 1992, INT J EATING DISORD	50	1.7241
LEDOUX S, 1991, INT J EATING DISORD	50	1.6667
WOODSIDE DB, 1990, INT J EATING DISORD	50	1.6129
HABERMAS T, 1989, INT J EATING DISORD	50	1.5625
CRISP AH, 1988, INT J EATING DISORD	50	1.5152
COOPER JL, 1988, INT J EATING DISORD-a	50	1.5152
COUTURIER J, 2010, EATING DISORD	50	4.5455
DITTMANN KA, 2009, EATING DISORD	50	4.1667
NILSSON K, 2006, EATING DISORD	50	3.3333
EDLUND B, 1996, EUR EATING DISORD REV	50	2.0000
FAIRBURN CG, 2015, INT J EATING DISORD	49	8.1667
STEINHAUSEN H-C, 2015, INT J EATING DISORD	49	8.1667
PUHL RM, 2014, INT J EATING DISORD	49	7.0000
CALATI R, 2011, INT J EATING DISORD	49	4.9000
ROBERTO CA, 2011, INT J EATING DISORD	49	4.9000
RANSOM DC, 2010, INT J EATING DISORD	49	4.4545
MEHLER PS, 2008, INT J EATING DISORD	49	3.7692
MCHUGH MD, 2007, INT J EATING DISORD	49	3.5000
REAS DL, 2007, INT J EATING DISORD	49	3.5000
FRISCH MJ, 2006, INT J EATING DISORD	49	3.2667
WINN S, 2004, INT J EATING DISORD	49	2.8824
KEMPS E, 2004, INT J EATING DISORD	49	2.8824
PICOT AK, 2003, INT J EATING DISORD	49	2.7222
CASSANO GB, 2003, INT J EATING DISORD	49	2.7222
SAFER DL, 2002, INT J EATING DISORD	49	2.5789
BOLTE S, 2002, INT J EATING DISORD	49	2.5789
GUNEWARDENE A, 2001, INT J EATING DISORD	49	2.4500
SANSONE RA, 2001, INT J EATING DISORD	49	2.4500
MILLIGAN R-J, 2000, INT J EATING DISORD	49	2.3333
MATSUNAGA H, 1998, INT J EATING DISORD	49	2.1304
VÃ¶GELE C, 1997, INT J EATING DISORD	49	2.0417
GARFINKEL PE, 1996, INT J EATING DISORD	49	1.9600
HAIMOVITZ D, 1993, INT J EATING DISORD	49	1.7500
ROSEN LW, 1988, INT J EATING DISORD	49	1.4848
KLESGES RC, 1984, INT J EATING DISORD	49	1.3243
ABRAHAM SF, 1983, INT J EATING DISORD	49	1.2895
LACEY JH, 1982, INT J EATING DISORD	49	1.2564
KHALSA SS, 2017, J EATING DISORD	49	12.2500
NISOLI E, 2007, EATING WEIGHT DISORD	49	3.5000
FOSSATI M, 2004, EATING WEIGHT DISORD	49	2.8824
HIGHET N, 2005, EATING DISORD	49	3.0625
JASTRZEBSKA M, 2003, EATING DISORD	49	2.7222
PRETORIUS N, 2012, EUR EATING DISORD REV	49	5.4444
FITTIG E, 2008, EUR EATING DISORD REV	49	3.7692
ROBINSON PH, 2001, EUR EATING DISORD REV	49	2.4500
NEWTON JT, 1993, EUR EATING DISORD REV	49	1.7500
GARBER AK, 2016, INT J EATING DISORD	48	9.6000
CARNELL S, 2014, INT J EATING DISORD	48	6.8571
KLUMP KL, 2013, INT J EATING DISORD	48	6.0000
MARINO JM, 2012, INT J EATING DISORD	48	5.3333
ANSELL EB, 2012, INT J EATING DISORD	48	5.3333
HEBEBRAND J, 2011, INT J EATING DISORD	48	4.8000
ANESTIS MD, 2009, INT J EATING DISORD	48	4.0000
CHAO YM, 2008, INT J EATING DISORD	48	3.6923
KAPLAN AS, 2008, INT J EATING DISORD	48	3.6923
MYERS TC, 2006, INT J EATING DISORD	48	3.2000
WICHSTRÃ¸M L, 2006, INT J EATING DISORD	48	3.2000
GRILO CM, 2005, INT J EATING DISORD-a	48	3.0000
BECKER AE, 2004, INT J EATING DISORD	48	2.8235
TORO J, 2003, INT J EATING DISORD	48	2.6667
VIKTRUP L, 2002, INT J EATING DISORD	48	2.5263
HUON GF, 2000, INT J EATING DISORD-a	48	2.2857
RICCA V, 2000, INT J EATING DISORD	48	2.2857
MUHLHEIM LS, 1998, INT J EATING DISORD	48	2.0870
BULIK CM, 1997, INT J EATING DISORD	48	2.0000
TURNBULL SJ, 1997, INT J EATING DISORD	48	2.0000
AL-SUBAIE A, 1996, INT J EATING DISORD	48	1.9200
CHRISTENSEN L, 1996, INT J EATING DISORD	48	1.9200
MENDELSON BK, 1995, INT J EATING DISORD	48	1.8462
GOLDEN NH, 1994, INT J EATING DISORD	48	1.7778
DREWNOWSKI A, 1994, INT J EATING DISORD	48	1.7778
KREIPE RE, 1994, INT J EATING DISORD	48	1.7778
SYKORA C, 1993, INT J EATING DISORD	48	1.7143
RAICH RM, 1992, INT J EATING DISORD	48	1.6552
LOWE MR, 1991, INT J EATING DISORD	48	1.6000
STEIGER H, 1990, INT J EATING DISORD	48	1.5484
KULDAU JM, 1986, INT J EATING DISORD	48	1.3714
BRYTEK-MATERA A, 2015, J EATING DISORD	48	8.0000
REBA-HARRELSON L, 2009, EATING WEIGHT DISORD	48	4.0000
WHITE S, 2011, EATING DISORD	48	4.8000
ACKARD DM, 2001, EATING DISORD	48	2.4000
OÂ€™DEA J, 2000, EATING DISORD	48	2.2857
LAVENDER JM, 2014, EUR EATING DISORD REV	48	6.8571
VANDEREYCKEN W, 2009, EUR EATING DISORD REV	48	4.0000
ROBINSON P, 2008, EUR EATING DISORD REV	48	3.6923
CLINTON D, 2004, EUR EATING DISORD REV	48	2.8235
ESHKEVARI E, 2014, INT J EATING DISORD	47	6.7143
BIRGEGARD A, 2012, INT J EATING DISORD	47	5.2222
SIM LA, 2010, INT J EATING DISORD	47	4.2727
BECKER AE, 2009, INT J EATING DISORD-a	47	3.9167
FENNIG S, 2008, INT J EATING DISORD	47	3.6154
SCHMIDT U, 2008, INT J EATING DISORD	47	3.6154
STRIEGEL-MOORE RH, 2007, INT J EATING DISORD-a	47	3.3571
CASTRO-FORNIELES J, 2007, INT J EATING DISORD-a	47	3.3571
POWERS PS, 2007, INT J EATING DISORD	47	3.3571
MYERS TC, 2004, INT J EATING DISORD	47	2.7647
HUON GF, 2002, INT J EATING DISORD	47	2.4737
RAMACCIOTTI CE, 2002, INT J EATING DISORD	47	2.4737
LEE S, 2002, INT J EATING DISORD-a	47	2.4737
FITZGERALD MP, 2002, INT J EATING DISORD-a	47	2.4737
MANN T, 2001, INT J EATING DISORD	47	2.3500
AL-SUBAIE AS, 2000, INT J EATING DISORD	47	2.2381
DEEP AL, 1999, INT J EATING DISORD	47	2.1364
LAVIANO A, 1997, INT J EATING DISORD	47	1.9583
LEVINE MD, 1996, INT J EATING DISORD	47	1.8800
ALTABE M, 1993, INT J EATING DISORD	47	1.6786
HURLEY JB, 1990, INT J EATING DISORD	47	1.5161
BECKMAN KA, 1990, INT J EATING DISORD	47	1.5161
BENÂ€TOVIM DI, 1990, INT J EATING DISORD	47	1.5161
POPE HG, 1989, INT J EATING DISORD	47	1.4688
COLLINS JK, 1987, INT J EATING DISORD	47	1.3824
RAND CSW, 1986, INT J EATING DISORD	47	1.3429
HOMAN KJ, 2010, EATING DISORD	47	4.2727
ROHMAN L, 2009, EATING DISORD	47	3.9167
WALLER G, 2007, EATING DISORD	47	3.3571
NORDBAÃ¸ RHS, 2012, EUR EATING DISORD REV	47	5.2222
HATCH A, 2010, EUR EATING DISORD REV	47	4.2727
CASASNOVAS C, 2007, EUR EATING DISORD REV	47	3.3571
KENARDY J, 2001, EUR EATING DISORD REV	47	2.3500
BUTTON EJ, 2001, EUR EATING DISORD REV	47	2.3500
SMITH KE, 2017, INT J EATING DISORD-a	46	11.5000
COPELAND WE, 2015, INT J EATING DISORD	46	7.6667
KHALSA SS, 2015, INT J EATING DISORD	46	7.6667
SYSKO R, 2015, INT J EATING DISORD	46	7.6667
PEARSON CM, 2015, INT J EATING DISORD	46	7.6667
LINNA MS, 2013, INT J EATING DISORD	46	5.7500
SHARPE H, 2013, INT J EATING DISORD	46	5.7500
FAIRBURN CG, 2013, INT J EATING DISORD	46	5.7500
BERG KC, 2012, INT J EATING DISORD	46	5.1111
BROFT A, 2012, INT J EATING DISORD	46	5.1111
BYRNE SM, 2010, INT J EATING DISORD	46	4.1818
SATIR DA, 2009, INT J EATING DISORD	46	3.8333
ROCKERT W, 2007, INT J EATING DISORD	46	3.2857
SHAW HE, 2004, INT J EATING DISORD	46	2.7059
KOVACS D, 2002, INT J EATING DISORD	46	2.4211
MITCHELL JE, 2002, INT J EATING DISORD-a-b	46	2.4211
PETERSON CB, 2001, INT J EATING DISORD	46	2.3000
WOLK SL, 2001, INT J EATING DISORD	46	2.3000
KEEL PK, 2001, INT J EATING DISORD	46	2.3000
STICKNEY MI, 1999, INT J EATING DISORD	46	2.0909
WELLS AM, 1997, INT J EATING DISORD	46	1.9167
BUNNELL DW, 1992, INT J EATING DISORD	46	1.5862
STEIGER H, 1991, INT J EATING DISORD-a	46	1.5333
MITCHELL JE, 1985, INT J EATING DISORD	46	1.2778
MEERMANN R, 1983, INT J EATING DISORD	46	1.2105
CRISP AH, 1983, INT J EATING DISORD	46	1.2105
BARNES MA, 2017, EATING WEIGHT DISORD	46	11.5000
GEE A, 2003, EATING WEIGHT DISORD	46	2.5556
PRETLOW RA, 2011, EATING DISORD	46	4.6000
SMITH FT, 2003, EATING DISORD	46	2.5556
DAVIES H, 2012, EUR EATING DISORD REV-a	46	5.1111
WADE TD, 2011, EUR EATING DISORD REV	46	4.6000
JETT S, 2010, EUR EATING DISORD REV	46	4.1818
BAMFORD B, 2009, EUR EATING DISORD REV	46	3.8333
VANDEREYCKEN W, 2008, EUR EATING DISORD REV	46	3.5385
FRANCO-PAREDES K, 2005, EUR EATING DISORD REV	46	2.8750
MISRA M, 2016, INT J EATING DISORD	45	9.0000
LOTH KA, 2014, INT J EATING DISORD	45	6.4286
LATNER JD, 2014, INT J EATING DISORD	45	6.4286
FAIRWEATHER-SCHMIDT AK, 2014, INT J EATING DISORD	45	6.4286
COUTURIER J, 2013, INT J EATING DISORD	45	5.6250
LEE S, 2010, INT J EATING DISORD	45	4.0909
WHITNEY J, 2008, INT J EATING DISORD	45	3.4615
ATTIA E, 2005, INT J EATING DISORD	45	2.8125
DI PASCOLI L, 2004, INT J EATING DISORD	45	2.6471
REICHBORN-KJENNERUD T, 2004, INT J EATING DISORD-a	45	2.6471
SORBARA M, 2002, INT J EATING DISORD	45	2.3684
ABRAHAM S, 2001, INT J EATING DISORD	45	2.2500
MARTIN CK, 2000, INT J EATING DISORD	45	2.1429
GLADIS MM, 1998, INT J EATING DISORD	45	1.9565
VAN STRIEN T, 1996, INT J EATING DISORD	45	1.8000
YARYURAÂ€TOBIAS JA, 1995, INT J EATING DISORD	45	1.7308
ADAMI GF, 1994, INT J EATING DISORD	45	1.6667
RORTY M, 1994, INT J EATING DISORD	45	1.6667
HEFFERNAN K, 1994, INT J EATING DISORD	45	1.6667
ALLISON DB, 1993, INT J EATING DISORD	45	1.6071
TOUYZ SW, 1993, INT J EATING DISORD	45	1.6071
WELCH G, 1993, INT J EATING DISORD	45	1.6071
REVELER RC, 1992, INT J EATING DISORD	45	1.5517
BRYTEK-MATERA A, 2014, EATING WEIGHT DISORD-a	45	6.4286
MONTEBAROCCI O, 2006, EATING WEIGHT DISORD	45	3.0000
GUISADO MACIAS JA, 2003, EATING WEIGHT DISORD	45	2.5000
REAS DL, 2012, EATING DISORD	45	5.0000
MOND JM, 2010, EATING DISORD	45	4.0909
CRAGO M, 2003, EATING DISORD	45	2.5000
EASTER A, 2013, EUR EATING DISORD REV	45	5.6250
SHOTT ME, 2012, EUR EATING DISORD REV	45	5.0000
HILDEBRANDT T, 2012, EUR EATING DISORD REV	45	5.0000
MICALI N, 2009, EUR EATING DISORD REV	45	3.7500
MEHLER-WEX C, 2008, EUR EATING DISORD REV	45	3.4615
VANDERLINDEN J, 2007, EUR EATING DISORD REV	45	3.2143
SOLANO R, 2005, EUR EATING DISORD REV	45	2.8125
FERNÃ¡NDEZ-ARANDA F, 2004, EUR EATING DISORD REV	45	2.6471
WATSON RJ, 2017, INT J EATING DISORD-a	44	11.0000
RAEVUORI A, 2015, INT J EATING DISORD	44	7.3333
LOCK J, 2013, INT J EATING DISORD	44	5.5000
SALLET PC, 2010, INT J EATING DISORD	44	4.0000
BARDONE-CONE AM, 2010, INT J EATING DISORD	44	4.0000
KAYE WH, 2008, INT J EATING DISORD	44	3.3846
JORDAN J, 2008, INT J EATING DISORD	44	3.3846
MARTINEZ-MALLÃ©N E, 2007, INT J EATING DISORD	44	3.1429
LOWE MR, 2007, INT J EATING DISORD	44	3.1429
WADE TD, 2007, INT J EATING DISORD-a-b	44	3.1429
MOND J, 2006, INT J EATING DISORD	44	2.9333
OHWADA R, 2006, INT J EATING DISORD	44	2.9333
STRIEGEL-MOORE RH, 2006, INT J EATING DISORD	44	2.9333
STROBER M, 2006, INT J EATING DISORD	44	2.9333
CROW SJ, 2004, INT J EATING DISORD-a	44	2.5882
CROW SJ, 2004, INT J EATING DISORD-a-b	44	2.5882
ATLAS JG, 2002, INT J EATING DISORD	44	2.3158
PEARSON J, 2002, INT J EATING DISORD	44	2.3158
STEIGER H, 1996, INT J EATING DISORD-a	44	1.7600
WIEDERMAN MW, 1996, INT J EATING DISORD-a-b	44	1.7600
KAYE WH, 1995, INT J EATING DISORD	44	1.6923
FURUKAWA T, 1994, INT J EATING DISORD	44	1.6296
OGDEN J, 1993, INT J EATING DISORD	44	1.5714
PALMER RL, 1993, INT J EATING DISORD	44	1.5714
HEINBERG LJ, 1992, INT J EATING DISORD	44	1.5172
KING GA, 1991, INT J EATING DISORD	44	1.4667
WING RR, 1989, INT J EATING DISORD	44	1.3750
PALMER R, 1987, INT J EATING DISORD	44	1.2941
KLESGES RC, 1983, INT J EATING DISORD	44	1.1579
KOSTRO K, 2014, J EATING DISORD	44	6.2857
DYMEK-VALENTINE M, 2004, EAT WEIGHT DISORD	44	2.5882
ANDERSON CB, 2002, EATING DISORD	44	2.3158
SMOLAK L, 2001, EATING DISORD-a	44	2.2000
IRVING LM, 2000, EATING DISORD	44	2.0952
MURRAY SH, 1996, EATING DISORD	44	1.7600
TCHANTURIA K, 2014, EUR EATING DISORD REV-a	44	6.2857
CARRARD I, 2011, EUR EATING DISORD REV	44	4.4000
BAMFORD B, 2010, EUR EATING DISORD REV	44	4.0000
WILLIAMS KD, 2010, EUR EATING DISORD REV	44	4.0000
RHODES P, 2005, EUR EATING DISORD REV-a	44	2.7500
GUSELLA J, 2003, EUR EATING DISORD REV	44	2.4444
ROWA K, 2001, EUR EATING DISORD REV	44	2.2000
FICHTER MM, 2017, INT J EATING DISORD	43	10.7500
GRAVES TA, 2017, INT J EATING DISORD	43	10.7500
HOLLAND G, 2017, INT J EATING DISORD	43	10.7500
DEVLIN MJ, 2016, INT J EATING DISORD	43	8.6000
SACHS KV, 2016, INT J EATING DISORD	43	8.6000
REDGRAVE GW, 2015, INT J EATING DISORD	43	7.1667
ATKINSON MJ, 2015, INT J EATING DISORD	43	7.1667
CHAN TWS, 2014, INT J EATING DISORD	43	6.1429
STROBER M, 2012, INT J EATING DISORD	43	4.7778
BECKER AE, 2010, INT J EATING DISORD-a	43	3.9091
SCIME M, 2008, INT J EATING DISORD	43	3.3077
GODART N, 2006, INT J EATING DISORD	43	2.8667
CLAUSEN L, 2004, INT J EATING DISORD	43	2.5294
LÃ©ONARD S, 2003, INT J EATING DISORD	43	2.3889
BARRY DT, 2002, INT J EATING DISORD	43	2.2632
SIEVERT K-D, 2002, INT J EATING DISORD	43	2.2632
WESTENHOEFER J, 2001, INT J EATING DISORD	43	2.1500
SPRINGER EA, 1999, INT J EATING DISORD	43	1.9545
PROBST M, 1998, INT J EATING DISORD	43	1.8696
GARRETT CJ, 1997, INT J EATING DISORD	43	1.7917
MITCHELL JE, 1996, INT J EATING DISORD	43	1.7200
EPEL ES, 1996, INT J EATING DISORD	43	1.7200
BEMPORAD JR, 1996, INT J EATING DISORD	43	1.7200
GUPTA MA, 1995, INT J EATING DISORD-a	43	1.6538
SCHMIDT U, 1993, INT J EATING DISORD	43	1.5357
BAKAN R, 1993, INT J EATING DISORD	43	1.5357
WOLF EM, 1992, INT J EATING DISORD	43	1.4828
MITCHELL JE, 1991, INT J EATING DISORD-a	43	1.4333
FICHTER MM, 1990, INT J EATING DISORD	43	1.3871
WALLER G, 1990, INT J EATING DISORD	43	1.3871
VANDEREYCKEN W, 1990, INT J EATING DISORD	43	1.3871
RADKEÂ€SHARPE N, 1990, INT J EATING DISORD	43	1.3871
OWENS RG, 1987, INT J EATING DISORD	43	1.2647
SIGHTS JR, 1984, INT J EATING DISORD	43	1.1622
COATES TJ, 1982, INT J EATING DISORD	43	1.1026
STEFFEN JJ, 1999, EATING DISORD	43	1.9545
PIRAN N, 1995, EATING DISORD	43	1.6538
SMITH E, 2009, EUR EATING DISORD REV	43	3.5833
MOND JM, 2007, EUR EATING DISORD REV	43	3.0714
BOYD C, 2007, EUR EATING DISORD REV	43	3.0714
RICHARD M, 2005, EUR EATING DISORD REV-a	43	2.6875
EIVORS A, 2003, EUR EATING DISORD REV	43	2.3889
GHADERI A, 2002, EUR EATING DISORD REV	43	2.2632
MADDEN S, 2015, INT J EATING DISORD	42	7.0000
KITTEL R, 2015, INT J EATING DISORD	42	7.0000
HIBBS R, 2015, INT J EATING DISORD	42	7.0000
DAHLGREN CL, 2013, INT J EATING DISORD	42	5.2500
NARAYANAN V, 2010, INT J EATING DISORD	42	3.8182
VAN SON GE, 2010, INT J EATING DISORD	42	3.8182
REAS DL, 2010, INT J EATING DISORD	42	3.8182
LAESSLE RG, 2009, INT J EATING DISORD	42	3.5000
STRIEGEL-MOORE RH, 2008, INT J EATING DISORD	42	3.2308
CONNAN F, 2007, INT J EATING DISORD	42	3.0000
MAY AL, 2006, INT J EATING DISORD	42	2.8000
ROEHRIG M, 2006, INT J EATING DISORD	42	2.8000
REAGAN P, 2005, INT J EATING DISORD	42	2.6250
KLUMP KL, 2005, INT J EATING DISORD	42	2.6250
SYSKO R, 2005, INT J EATING DISORD	42	2.6250
CANPOLAT BI, 2005, INT J EATING DISORD	42	2.6250
LYKE JA, 2004, INT J EATING DISORD	42	2.4706
BARA-CARRIL N, 2004, INT J EATING DISORD	42	2.4706
WENTZ E, 2003, INT J EATING DISORD	42	2.3333
GORIN AA, 2003, INT J EATING DISORD	42	2.3333
HAAS HL, 2003, INT J EATING DISORD	42	2.3333
TANOFSKY-KRAFF M, 2003, INT J EATING DISORD	42	2.3333
STEIN D, 2002, INT J EATING DISORD	42	2.2105
AHLBERG J, 2002, INT J EATING DISORD	42	2.2105
PEL JJM, 2002, INT J EATING DISORD	42	2.2105
NAKAMURA K, 2000, INT J EATING DISORD	42	2.0000
KEEL PK, 2000, INT J EATING DISORD-a	42	2.0000
HANSEL SL, 1997, INT J EATING DISORD	42	1.7500
SHERMAN DK, 1995, INT J EATING DISORD	42	1.6154
PLATTE P, 1994, INT J EATING DISORD	42	1.5556
ROTHSCHILD R, 1994, INT J EATING DISORD	42	1.5556
CROWTHER JH, 1992, INT J EATING DISORD	42	1.4483
THOMPSON DA, 1987, INT J EATING DISORD	42	1.2353
ROSE JS, 2013, J EATING DISORD	42	5.2500
GAETANI S, 2008, EATING WEIGHT DISORD	42	3.2308
SIERVO M, 2005, EATING WEIGHT DISORD	42	2.6250
DAKANALIS A, 2012, EATING DISORD	42	4.6667
PIRAN N, 2010, EATING DISORD	42	3.8182
PROULX K, 2008, EATING DISORD	42	3.2308
GENTILE K, 2007, EATING DISORD	42	3.0000
VALOIS RF, 2003, EATING DISORD	42	2.3333
FRIEDMAN K, 2016, EUR EATING DISORD REV	42	8.4000
ATIYE M, 2015, EUR EATING DISORD REV	42	7.0000
HUGHES EK, 2013, EUR EATING DISORD REV	42	5.2500
JENKINS J, 2012, EUR EATING DISORD REV	42	4.6667
NILSSON K, 2008, EUR EATING DISORD REV	42	3.2308
TERENO S, 2008, EUR EATING DISORD REV	42	3.2308
COOK-DARZENS S, 2005, EUR EATING DISORD REV	42	2.6250
COCKELL SJ, 2003, EUR EATING DISORD REV	42	2.3333
LINARDON J, 2016, INT J EATING DISORD	41	8.2000
WITT AA, 2014, INT J EATING DISORD	41	5.8571
BALODIS IM, 2014, INT J EATING DISORD	41	5.8571
MITCHELL JE, 2013, INT J EATING DISORD	41	5.1250
CONCEIÃ§Ã£O E, 2013, INT J EATING DISORD	41	5.1250
WILDES JE, 2012, INT J EATING DISORD-a	41	4.5556
KLUMP KL, 2010, INT J EATING DISORD	41	3.7273
MCLEAN SA, 2010, INT J EATING DISORD	41	3.7273
AMMANITI M, 2010, INT J EATING DISORD	41	3.7273
ENGEL SG, 2005, INT J EATING DISORD	41	2.5625
GRILO CM, 2005, INT J EATING DISORD	41	2.5625
KAYE WH, 2004, INT J EATING DISORD	41	2.4118
DAVIS C, 2000, INT J EATING DISORD	41	1.9524
GILBODY SM, 1999, INT J EATING DISORD	41	1.8636
LE GRANGE D, 1998, INT J EATING DISORD	41	1.7826
MOYER DM, 1997, INT J EATING DISORD	41	1.7083
BECK D, 1996, INT J EATING DISORD	41	1.6400
HO KSI, 1995, INT J EATING DISORD	41	1.5769
OGDEN J, 1994, INT J EATING DISORD	41	1.5185
KINZL J, 1993, INT J EATING DISORD	41	1.4643
DEVLIN MJ, 1992, INT J EATING DISORD	41	1.4138
FREEMAN R, 1991, INT J EATING DISORD	41	1.3667
HALMI KA, 1981, INT J EATING DISORD	41	1.0250
COHEN R, 2015, J EATING DISORD	41	6.8333
CAPRIO M, 2017, EATING WEIGHT DISORD	41	10.2500
SCHULZ S, 2010, EATING WEIGHT DISORD	41	3.7273
Ã…LGARS M, 2012, EATING DISORD	41	4.5556
LINVILLE D, 2012, EATING DISORD	41	4.5556
LOW KG, 2006, EATING DISORD	41	2.7333
KALODNER CR, 1997, EATING DISORD	41	1.7083
MEYER C, 2011, EUR EATING DISORD REV	41	4.1000
ISOMAA R, 2009, EUR EATING DISORD REV	41	3.4167
VIDOVIÄ‡ V, 2005, EUR EATING DISORD REV	41	2.5625
ROSENVINGE JH, 2001, EUR EATING DISORD REV	41	2.0500
SCHMIDT U, 1997, EUR EATING DISORD REV	41	1.7083
MANGWETH-MATZEK B, 2014, INT J EATING DISORD	40	5.7143
LAVENDER JM, 2009, INT J EATING DISORD	40	3.3333
CARTER JC, 2009, INT J EATING DISORD	40	3.3333
DIMITROPOULOS G, 2008, INT J EATING DISORD	40	3.0769
BRENNAN BP, 2008, INT J EATING DISORD	40	3.0769
SMYTH JM, 2008, INT J EATING DISORD	40	3.0769
BURTON E, 2007, INT J EATING DISORD	40	2.8571
STEINHAUSEN H-C, 2005, INT J EATING DISORD	40	2.5000
GONZÃ¡LEZ-PINTO A, 2004, INT J EATING DISORD	40	2.3529
DOHM F-A, 2002, INT J EATING DISORD	40	2.1053
OHANIAN V, 2002, INT J EATING DISORD	40	2.1053
YARYURA-TOBIAS JA, 2001, INT J EATING DISORD	40	2.0000
MAHON J, 2001, INT J EATING DISORD	40	2.0000
WONDERLICH S, 2001, INT J EATING DISORD	40	2.0000
SANSONE RA, 2001, INT J EATING DISORD-a	40	2.0000
VAN STRIEN T, 2000, INT J EATING DISORD	40	1.9048
BAKER D, 1998, INT J EATING DISORD	40	1.7391
OGDEN J, 1998, INT J EATING DISORD	40	1.7391
GENDALL KA, 1997, INT J EATING DISORD-a	40	1.6667
PRYOR T, 1996, INT J EATING DISORD-a	40	1.6000
WALLER D, 1996, INT J EATING DISORD	40	1.6000
REZAUL I, 1996, INT J EATING DISORD	40	1.6000
MCCOURT J, 1995, INT J EATING DISORD	40	1.5385
ROONEY B, 1995, INT J EATING DISORD	40	1.5385
GREENO CG, 1995, INT J EATING DISORD-a	40	1.5385
FERNÃ¡NDEZ F, 1994, INT J EATING DISORD	40	1.4815
WILSON GT, 1991, INT J EATING DISORD	40	1.3333
HEDLUND S, 2003, EATING WEIGHT DISORD	40	2.2222
GOLLINGS E, 2006, EATING DISORD	40	2.6667
NOORDENBOS G, 2006, EATING DISORD	40	2.6667
SHERMAN RT, 2005, EATING DISORD	40	2.5000
VITOUSEK KM, 2005, EATING DISORD	40	2.5000
KENNEDY MA, 2004, EATING DISORD	40	2.3529
SCHULTE EM, 2017, EUR EATING DISORD REV	40	10.0000
RODGERS RF, 2016, EUR EATING DISORD REV	40	8.0000
RÃ¸ Ã˜, 2015, EUR EATING DISORD REV	40	6.6667
KAYE WH, 2015, EUR EATING DISORD REV	40	6.6667
MATTON A, 2013, EUR EATING DISORD REV	40	5.0000
CLAES L, 2012, EUR EATING DISORD REV-a-b-c	40	4.4444
WHITNEY J, 2012, EUR EATING DISORD REV-a	40	4.4444
JOOS A, 2011, EUR EATING DISORD REV	40	4.0000
DARCY AM, 2010, EUR EATING DISORD REV	40	3.6364
MITCHISON D, 2017, INT J EATING DISORD	39	9.7500
JEWELL T, 2016, INT J EATING DISORD	39	7.8000
MEHLER PS, 2016, INT J EATING DISORD-a-b	39	7.8000
WEIDER S, 2015, INT J EATING DISORD	39	6.5000
HART LM, 2015, INT J EATING DISORD	39	6.5000
GRIFFITHS S, 2014, INT J EATING DISORD	39	5.5714
KNOWLES L, 2013, INT J EATING DISORD	39	4.8750
ELLISON R, 2012, INT J EATING DISORD	39	4.3333
AMMANITI M, 2012, INT J EATING DISORD	39	4.3333
SMEETS E, 2011, INT J EATING DISORD	39	3.9000
STRIEGEL-MOORE RH, 2010, INT J EATING DISORD	39	3.5455
YU L, 2010, INT J EATING DISORD	39	3.5455
ZAITSOFF SL, 2008, INT J EATING DISORD	39	3.0000
FRANKO DL, 2008, INT J EATING DISORD	39	3.0000
MASHEB RM, 2006, INT J EATING DISORD	39	2.6000
LEVINE MD, 2006, INT J EATING DISORD	39	2.6000
PETERSON CB, 2005, INT J EATING DISORD	39	2.4375
ANDERSON DA, 2005, INT J EATING DISORD	39	2.4375
STRIEGEL-MOORE RH, 2004, INT J EATING DISORD	39	2.2941
STEINBERG E, 2004, INT J EATING DISORD	39	2.2941
MOND JM, 2004, INT J EATING DISORD-a-b	39	2.2941
GÃ¶PEL C, 2001, INT J EATING DISORD	39	1.9500
HETHERINGTON MM, 2000, INT J EATING DISORD	39	1.8571
ROSER W, 1999, INT J EATING DISORD	39	1.7727
WELCH SL, 1998, INT J EATING DISORD	39	1.6957
GLEAVES DH, 1998, INT J EATING DISORD	39	1.6957
SULLIVAN PF, 1996, INT J EATING DISORD-a	39	1.5600
BROWNELL KD, 1995, INT J EATING DISORD	39	1.5000
NEUMÃ¤RKER U, 1992, INT J EATING DISORD	39	1.3448
MITCHELL JE, 1992, INT J EATING DISORD	39	1.3448
JOUGHIN N, 1992, INT J EATING DISORD-a	39	1.3448
RAND CSW, 1991, INT J EATING DISORD	39	1.3000
SCHOTTE DE, 1990, INT J EATING DISORD	39	1.2581
POLE R, 1988, INT J EATING DISORD	39	1.1818
LEWIS LD, 1985, INT J EATING DISORD	39	1.0833
STEINGLASS JE, 2016, J EATING DISORD	39	7.8000
LINDVALL DAHLGREN C, 2014, J EATING DISORD	39	5.5714
TURNER PG, 2017, EATING WEIGHT DISORD	39	9.7500
JITNARIN N, 2011, EATING WEIGHT DISORD	39	3.9000
GADALLA T, 2007, EATING DISORD	39	2.7857
FAGUNDO AB, 2013, EUR EATING DISORD REV	39	4.8750
STERNHEIM L, 2011, EUR EATING DISORD REV	39	3.9000
MURRAY K, 2003, EUR EATING DISORD REV	39	2.1667
MACHADO PPP, 2001, EUR EATING DISORD REV	39	1.9500
WASSENAAR D, 2000, EUR EATING DISORD REV	39	1.8571
CLINTON D, 1999, EUR EATING DISORD REV	39	1.7727
OGDEN J, 1997, EUR EATING DISORD REV	39	1.6250
SLADE P, 1994, EUR EATING DISORD REV	39	1.4444
BORA E, 2016, INT J EATING DISORD	38	7.6000
PUCCIO F, 2016, INT J EATING DISORD	38	7.6000
GRIFFITHS S, 2015, INT J EATING DISORD	38	6.3333
MANASSE SM, 2015, INT J EATING DISORD	38	6.3333
VANNUCCI A, 2013, INT J EATING DISORD	38	4.7500
FITZPATRICK KK, 2012, INT J EATING DISORD	38	4.2222
SWANSON SA, 2012, INT J EATING DISORD	38	4.2222
KENYON M, 2012, INT J EATING DISORD	38	4.2222
GUERDJIKOVA AI, 2012, INT J EATING DISORD-a-b	38	4.2222
MAYER LES, 2012, INT J EATING DISORD	38	4.2222
BARNES RD, 2011, INT J EATING DISORD	38	3.8000
KEEL PK, 2010, INT J EATING DISORD	38	3.4545
POTT W, 2009, INT J EATING DISORD	38	3.1667
WONDERLICH SA, 2008, INT J EATING DISORD	38	2.9231
GOLDEN NH, 2008, INT J EATING DISORD	38	2.9231
DALLE GRAVE R, 2008, INT J EATING DISORD	38	2.9231
FISCHER S, 2007, INT J EATING DISORD	38	2.7143
EDLER C, 2007, INT J EATING DISORD	38	2.7143
RAYMOND NC, 2007, INT J EATING DISORD	38	2.7143
OLMSTED MP, 2005, INT J EATING DISORD	38	2.3750
ABRAHAM S, 2004, INT J EATING DISORD	38	2.2353
FONSECA H, 2002, INT J EATING DISORD	38	2.0000
GELLER J, 2002, INT J EATING DISORD-a	38	2.0000
RAND CSW, 2001, INT J EATING DISORD	38	1.9000
HAIMAN C, 1999, INT J EATING DISORD	38	1.7273
ZIEGLER PJ, 1998, INT J EATING DISORD	38	1.6522
WILSON GT, 1998, INT J EATING DISORD	38	1.6522
LEUNG F, 1996, INT J EATING DISORD	38	1.5200
PRYOR T, 1996, INT J EATING DISORD	38	1.5200
FOMBONNE E, 1996, INT J EATING DISORD	38	1.5200
HASTINGS T, 1994, INT J EATING DISORD	38	1.4074
CLARK MM, 1994, INT J EATING DISORD	38	1.4074
LOEB KL, 1994, INT J EATING DISORD	38	1.4074
BREWERTON TD, 1993, INT J EATING DISORD-a	38	1.3571
MCCANN UD, 1991, INT J EATING DISORD	38	1.2667
WAGNER S, 1987, INT J EATING DISORD	38	1.1176
GANDOUR MJ, 1984, INT J EATING DISORD	38	1.0270
INNAMORATI M, 2015, EATING WEIGHT DISORD-a	38	6.3333
MAZZONI R, 1999, EATING WEIGHT DISORD	38	1.7273
BAHCECI M, 1999, EATING WEIGHT DISORD	38	1.7273
POSTON 2ND WS, 1998, EAT WEIGHT DISORD	38	1.6522
HART LM, 2009, EATING DISORD	38	3.1667
KATER KJ, 2000, EATING DISORD	38	1.8095
DE VRIES S-K, 2016, EUR EATING DISORD REV	38	7.6000
BROCKMEYER T, 2015, EUR EATING DISORD REV	38	6.3333
WITCOMB GL, 2015, EUR EATING DISORD REV	38	6.3333
MOND J, 2008, EUR EATING DISORD REV	38	2.9231
VOCKS S, 2008, EUR EATING DISORD REV	38	2.9231
GODT K, 2008, EUR EATING DISORD REV	38	2.9231
ZEECK A, 2004, EUR EATING DISORD REV	38	2.2353
HUBBARD ST, 1998, EUR EATING DISORD REV	38	1.6522
RANZENHOFER LM, 2014, INT J EATING DISORD	37	5.2857
RAENKER S, 2013, INT J EATING DISORD	37	4.6250
RACINE SE, 2012, INT J EATING DISORD	37	4.1111
WINGFIELD N, 2011, INT J EATING DISORD	37	3.7000
MIKAMI AY, 2010, INT J EATING DISORD	37	3.3636
HOPWOOD CJ, 2007, INT J EATING DISORD	37	2.6429
CURRIN L, 2007, INT J EATING DISORD-a	37	2.6429
JACKSON SC, 2006, INT J EATING DISORD	37	2.4667
HALVORSEN I, 2006, INT J EATING DISORD	37	2.4667
BECKER AE, 2005, INT J EATING DISORD	37	2.3125
HEPP U, 2005, INT J EATING DISORD	37	2.3125
ALLISON KC, 2004, INT J EATING DISORD	37	2.1765
JONES N, 2003, INT J EATING DISORD	37	2.0556
LAESSLE RG, 2001, INT J EATING DISORD	37	1.8500
WOLFE BE, 2001, INT J EATING DISORD	37	1.8500
GELIEBTER A, 2001, INT J EATING DISORD	37	1.8500
MCFARLANE T, 2001, INT J EATING DISORD	37	1.8500
GELLER J, 2000, INT J EATING DISORD-a	37	1.7619
IKETANI T, 1999, INT J EATING DISORD	37	1.6818
STEIN D, 1999, INT J EATING DISORD	37	1.6818
MIZES JS, 1998, INT J EATING DISORD	37	1.6087
WALLER G, 1998, INT J EATING DISORD-a-b-c	37	1.6087
NEUMARK-SZTAINER D, 1997, INT J EATING DISORD	37	1.5417
KINZL JF, 1997, INT J EATING DISORD	37	1.5417
THOMPSON JK, 1994, INT J EATING DISORD	37	1.3704
HARTMAN WM, 1993, INT J EATING DISORD	37	1.3214
STEINHAUSEN HÂ€C, 1992, INT J EATING DISORD-a	37	1.2759
PHILIPP E, 1991, INT J EATING DISORD	37	1.2333
XINARIS S, 1990, INT J EATING DISORD	37	1.1935
GOLDNER E, 1989, INT J EATING DISORD	37	1.1562
SCHECHTER JO, 1987, INT J EATING DISORD	37	1.0882
JOHNSON C, 1983, INT J EATING DISORD	37	0.9737
LATZER Y, 2013, J EATING DISORD	37	4.6250
GENDERS R, 2010, EATING WEIGHT DISORD	37	3.3636
DONINI LM, 2010, EAT WEIGHT DISORD	37	3.3636
GEIER AB, 2003, EATING WEIGHT DISORD	37	2.0556
STANFORD SC, 2012, EATING DISORD	37	4.1111
WELTZIN TE, 2012, EATING DISORD	37	4.1111
BRUCE KR, 2005, EATING DISORD	37	2.3125
CASH TF, 2003, EATING DISORD	37	2.0556
DALLE GRAVE R, 2001, EATING DISORD	37	1.8500
RIENECKE RD, 2016, EUR EATING DISORD REV	37	7.4000
DAVIES H, 2012, EUR EATING DISORD REV	37	4.1111
KRABBENBORG MAM, 2012, EUR EATING DISORD REV	37	4.1111
TAGAY S, 2010, EUR EATING DISORD REV	37	3.3636
DALLE GRAVE R, 2007, EUR EATING DISORD REV	37	2.6429
MCCABE MP, 2003, EUR EATING DISORD REV	37	2.0556
TREASURE J, 2003, EUR EATING DISORD REV	37	2.0556
HE J, 2017, INT J EATING DISORD	36	9.0000
SCHAEFER LM, 2017, INT J EATING DISORD	36	9.0000
STEINHAUSEN H-C, 2015, INT J EATING DISORD-a	36	6.0000
WILDES JE, 2014, INT J EATING DISORD	36	5.1429
RAYKOS BC, 2013, INT J EATING DISORD	36	4.5000
YAU W-YW, 2013, INT J EATING DISORD	36	4.5000
WILFLEY DE, 2013, INT J EATING DISORD	36	4.5000
HOUSE J, 2012, INT J EATING DISORD	36	4.0000
ABEBE DS, 2012, INT J EATING DISORD	36	4.0000
POONI J, 2012, INT J EATING DISORD	36	4.0000
SIM LA, 2009, INT J EATING DISORD	36	3.0000
SOARES RM, 2009, INT J EATING DISORD	36	3.0000
TIERNEY S, 2009, INT J EATING DISORD	36	3.0000
CROWTHER JH, 2008, INT J EATING DISORD	36	2.7692
DE LA RIE S, 2008, INT J EATING DISORD	36	2.7692
WARREN CS, 2008, INT J EATING DISORD	36	2.7692
WASILENKO KA, 2007, INT J EATING DISORD	36	2.5714
FRANK GK, 2007, INT J EATING DISORD	36	2.5714
MARSDEN P, 2007, INT J EATING DISORD	36	2.5714
WHITE MA, 2005, INT J EATING DISORD	36	2.2500
PIKE KM, 2005, INT J EATING DISORD-a	36	2.2500
CROW SJ, 2004, INT J EATING DISORD	36	2.1176
MEYER C, 2004, INT J EATING DISORD	36	2.1176
MOORE F, 2003, INT J EATING DISORD	36	2.0000
WALLER G, 2003, INT J EATING DISORD-a	36	2.0000
DEVLIN MJ, 2000, INT J EATING DISORD	36	1.7143
HAUKKALA A, 2000, INT J EATING DISORD	36	1.7143
MEYER C, 1999, INT J EATING DISORD	36	1.6364
OGDEN J, 1999, INT J EATING DISORD	36	1.6364
SANTONASTASO P, 1998, INT J EATING DISORD	36	1.5652
GENDALL KA, 1997, INT J EATING DISORD	36	1.5000
MITCHELL JE, 1997, INT J EATING DISORD	36	1.5000
KARHUNEN LJ, 1997, INT J EATING DISORD	36	1.5000
STEEN SN, 1996, INT J EATING DISORD	36	1.4400
CARROLL JM, 1996, INT J EATING DISORD	36	1.4400
STEIGER H, 1995, INT J EATING DISORD	36	1.3846
WOODSIDE DB, 1995, INT J EATING DISORD-a	36	1.3846
SCHEBENDACH J, 1995, INT J EATING DISORD	36	1.3846
MODES M, 1993, INT J EATING DISORD	36	1.2857
TAYLOR AV, 1993, INT J EATING DISORD	36	1.2857
PITTS C, 1993, INT J EATING DISORD	36	1.2857
STEIGER H, 1992, INT J EATING DISORD-a	36	1.2414
NIELSEN S, 1992, INT J EATING DISORD	36	1.2414
WOELL C, 1989, INT J EATING DISORD	36	1.1250
BULIK CM, 1987, INT J EATING DISORD	36	1.0588
SWIFT WJ, 1982, INT J EATING DISORD	36	0.9231
SIERVO M, 2006, EATING WEIGHT DISORD	36	2.4000
HOPKINSON RA, 2004, EATING WEIGHT DISORD	36	2.1176
MASHEB RM, 2004, EAT WEIGHT DISORD	36	2.1176
COURBASSON CM, 2011, EATING DISORD	36	3.6000
HAINES J, 2010, EATING DISORD	36	3.2727
MCVEY G, 2009, EATING DISORD	36	3.0000
FORMAN M, 2005, EATING DISORD	36	2.2500
FAVARO A, 2005, EATING DISORD	36	2.2500
LOCK J, 2003, EATING DISORD-a	36	2.0000
SCHAUMBERG K, 2017, EUR EATING DISORD REV	36	9.0000
SARWER DB, 2015, EUR EATING DISORD REV	36	6.0000
BARTHOLDY S, 2013, EUR EATING DISORD REV	36	4.5000
LAMPARD AM, 2013, EUR EATING DISORD REV	36	4.5000
OLDERSHAW A, 2012, EUR EATING DISORD REV	36	4.0000
TROOP NA, 2012, EUR EATING DISORD REV	36	4.0000
TREASURE J, 2011, EUR EATING DISORD REV	36	3.6000
SWANSON H, 2010, EUR EATING DISORD REV	36	3.2727
DEAN HY, 2008, EUR EATING DISORD REV	36	2.7692
SHAPIRO JR, 2007, EUR EATING DISORD REV	36	2.5714
TREUER T, 2005, EUR EATING DISORD REV	36	2.2500
SURGENOR LJ, 2004, EUR EATING DISORD REV	36	2.1176
ROSENVINGE JH, 1999, EUR EATING DISORD REV	36	1.6364
WALLER G, 1993, EUR EATING DISORD REV-a	36	1.2857
BRETON J, 2016, INT J EATING DISORD	35	7.0000
WHITE HJ, 2014, INT J EATING DISORD	35	5.0000
GULLIKSEN KS, 2012, INT J EATING DISORD	35	3.8889
BAILER UF, 2012, INT J EATING DISORD	35	3.8889
MASHEB RM, 2011, INT J EATING DISORD	35	3.5000
SELBY EA, 2010, INT J EATING DISORD	35	3.1818
SCOFFIER S, 2010, INT J EATING DISORD	35	3.1818
STRIEGEL-MOORE RH, 2009, INT J EATING DISORD-a	35	2.9167
KOUBAA S, 2008, INT J EATING DISORD	35	2.6923
BAKER JH, 2007, INT J EATING DISORD	35	2.5000
DAVIS C, 2004, INT J EATING DISORD	35	2.0588
FITZGIBBON ML, 2003, INT J EATING DISORD	35	1.9444
MURRAY C, 2002, INT J EATING DISORD	35	1.8421
AFIFI-SOWEID RA, 2002, INT J EATING DISORD	35	1.8421
EAGLES JM, 2001, INT J EATING DISORD	35	1.7500
THOMPSON KM, 2001, INT J EATING DISORD	35	1.7500
MORGAN JF, 2000, INT J EATING DISORD	35	1.6667
POLIVY J, 1999, INT J EATING DISORD	35	1.5909
SALZMAN JP, 1997, INT J EATING DISORD	35	1.4583
COOKE EA, 1997, INT J EATING DISORD	35	1.4583
WADDEN TA, 1996, INT J EATING DISORD	35	1.4000
BLOUIN J, 1995, INT J EATING DISORD	35	1.3462
BLOUIN JH, 1994, INT J EATING DISORD	35	1.2963
GALLOP R, 1994, INT J EATING DISORD	35	1.2963
DAVIS R, 1992, INT J EATING DISORD	35	1.2069
SUNDAY SR, 1992, INT J EATING DISORD	35	1.2069
ALTSHULER BD, 1990, INT J EATING DISORD	35	1.1290
LINDHOLM L, 1988, INT J EATING DISORD	35	1.0606
NUDELMAN S, 1988, INT J EATING DISORD	35	1.0606
LAESSLE RG, 1987, INT J EATING DISORD	35	1.0294
WILLENBRING ML, 1986, INT J EATING DISORD	35	1.0000
FREEMAN RJ, 1985, INT J EATING DISORD	35	0.9722
BROTMAN AW, 1984, INT J EATING DISORD	35	0.9459
JAITE C, 2013, EATING WEIGHT DISORD	35	4.3750
VANDERLINDEN J, 2004, EATING WEIGHT DISORD	35	2.0588
SEIGEL K, 2001, EATING WEIGHT DISORD	35	1.7500
DARCY AM, 2012, EATING DISORD	35	3.8889
MARKEY CN, 2004, EATING DISORD	35	2.0588
SPITZNAGEL MB, 2015, EUR EATING DISORD REV	35	5.8333
ROBINSON AL, 2013, EUR EATING DISORD REV	35	4.3750
CLAES L, 2012, EUR EATING DISORD REV	35	3.8889
MÃ¼LLER A, 2012, EUR EATING DISORD REV	35	3.8889
VITOUSEK KM, 2004, EUR EATING DISORD REV	35	2.0588
KIMMEL MC, 2016, INT J EATING DISORD	34	6.8000
NORRIS ML, 2016, INT J EATING DISORD	34	6.8000
GOLDSCHMIDT AB, 2014, INT J EATING DISORD-a	34	4.8571
CLAES L, 2012, INT J EATING DISORD	34	3.7778
GOODWIN H, 2011, INT J EATING DISORD	34	3.4000
JANSEN A, 2011, INT J EATING DISORD	34	3.4000
GOLDSTEIN M, 2011, INT J EATING DISORD	34	3.4000
YATES WR, 2009, INT J EATING DISORD	34	2.8333
RODRIGUEZ R, 2008, INT J EATING DISORD	34	2.6154
CHRISTMAN SD, 2007, INT J EATING DISORD	34	2.4286
GYURKOVICS E, 2006, INT J EATING DISORD	34	2.2667
GALE C, 2006, INT J EATING DISORD	34	2.2667
REAS DL, 2006, INT J EATING DISORD	34	2.2667
JOHNSON JG, 2006, INT J EATING DISORD	34	2.2667
SEIFERT T, 2005, INT J EATING DISORD	34	2.1250
RÃ¸ Ã˜, 2005, INT J EATING DISORD-a	34	2.1250
RAYMOND NC, 2002, INT J EATING DISORD	34	1.7895
LLED- EP, 2001, INT J EATING DISORD	34	1.7000
SANDS R, 2000, INT J EATING DISORD	34	1.6190
JOINER JR TE, 2000, INT J EATING DISORD	34	1.6190
LEE YH, 1999, INT J EATING DISORD	34	1.5455
CONERS H, 1999, INT J EATING DISORD	34	1.5455
ABOU-SALEH MT, 1998, INT J EATING DISORD	34	1.4783
MUSANTE GJ, 1998, INT J EATING DISORD	34	1.4783
ZLOTNICK C, 1996, INT J EATING DISORD	34	1.3600
BOYADJIEVA S, 1996, INT J EATING DISORD	34	1.3600
JOHNSON WG, 1994, INT J EATING DISORD	34	1.2593
STEINER H, 1990, INT J EATING DISORD	34	1.0968
BLOUIN AG, 1990, INT J EATING DISORD	34	1.0968
BAILEY SM, 1990, INT J EATING DISORD	34	1.0968
WARDLE J, 1989, INT J EATING DISORD	34	1.0625
MITCHELL JE, 1986, INT J EATING DISORD	34	0.9714
BERLAND NW, 1986, INT J EATING DISORD	34	0.9714
WILLMUTH ME, 1985, INT J EATING DISORD	34	0.9444
WOOLEY OW, 1982, INT J EATING DISORD	34	0.8718
MCREYNOLDS WT, 1982, INT J EATING DISORD	34	0.8718
RIVA G, 2014, EATING WEIGHT DISORD	34	4.8571
GUERDJIKOVA AI, 2007, EATING WEIGHT DISORD	34	2.4286
DENNIS K, 2006, EATING WEIGHT DISORD	34	2.2667
DE CAPRIO C, 2000, EATING WEIGHT DISORD	34	1.6190
PETRIE TA, 2009, EATING DISORD	34	2.8333
MCLEAN CP, 2007, EATING DISORD	34	2.4286
THOMSEN SR, 2001, EATING DISORD	34	1.7000
KEMPA ML, 2000, EATING DISORD	34	1.6190
ZUCKER NL, 1999, EATING DISORD	34	1.5455
TCHANTURIA K, 2017, EUR EATING DISORD REV	34	8.5000
FLAMENT MF, 2015, EUR EATING DISORD REV	34	5.6667
ARCELUS J, 2014, EUR EATING DISORD REV	34	4.8571
ROBERTS CJ, 2014, EUR EATING DISORD REV	34	4.8571
GODDARD E, 2011, EUR EATING DISORD REV	34	3.4000
WALLER G, 2008, EUR EATING DISORD REV	34	2.6154
NORTON M, 2003, EUR EATING DISORD REV	34	1.8889
WILLIAMSON I, 1999, EUR EATING DISORD REV	34	1.5455
HALVARSSON K, 1998, EUR EATING DISORD REV	34	1.4783
BYRNE CE, 2015, INT J EATING DISORD	33	5.5000
CARDI V, 2014, INT J EATING DISORD	33	4.7143
BOEPPLE L, 2014, INT J EATING DISORD	33	4.7143
WADE TD, 2013, INT J EATING DISORD	33	4.1250
BUTRYN ML, 2011, INT J EATING DISORD	33	3.3000
STEELE AL, 2011, INT J EATING DISORD-a	33	3.3000
TRUNKO ME, 2011, INT J EATING DISORD	33	3.3000
MCELROY SL, 2011, INT J EATING DISORD-a	33	3.3000
YEN C-F, 2010, INT J EATING DISORD	33	3.0000
HILDEBRANDT T, 2010, INT J EATING DISORD	33	3.0000
VAN HOEKEN D, 2009, INT J EATING DISORD	33	2.7500
JOOS AAB, 2009, INT J EATING DISORD	33	2.7500
BOHON C, 2009, INT J EATING DISORD-a	33	2.7500
WADE TD, 2007, INT J EATING DISORD	33	2.3571
COUTURIER J, 2007, INT J EATING DISORD	33	2.3571
JACOBS-PILIPSKI MJ, 2007, INT J EATING DISORD	33	2.3571
LUNDGREN JD, 2006, INT J EATING DISORD	33	2.2000
STICE E, 2006, INT J EATING DISORD	33	2.2000
BROWN RF, 2005, INT J EATING DISORD	33	2.0625
WINSTON AP, 2004, INT J EATING DISORD	33	1.9412
BIRMINGHAM CL, 2004, INT J EATING DISORD-a	33	1.9412
MANGWETH B, 2004, INT J EATING DISORD	33	1.9412
MENDELSON BK, 2002, INT J EATING DISORD	33	1.7368
FRANK GK, 2001, INT J EATING DISORD	33	1.6500
GUPTA MA, 2000, INT J EATING DISORD	33	1.5714
FITZGIBBON ML, 2000, INT J EATING DISORD	33	1.5714
LUDWIG MR, 1999, INT J EATING DISORD	33	1.5000
JARRY JL, 1998, INT J EATING DISORD	33	1.4348
TREASURE JL, 1997, INT J EATING DISORD	33	1.3750
TILLER J, 1995, INT J EATING DISORD	33	1.2692
NEIMS DM, 1995, INT J EATING DISORD	33	1.2692
GLEAVES DH, 1994, INT J EATING DISORD	33	1.2222
HUON GF, 1994, INT J EATING DISORD-a	33	1.2222
KIRKLEY BG, 1992, INT J EATING DISORD	33	1.1379
GUPTA MA, 1990, INT J EATING DISORD	33	1.0645
HSU LKG, 1990, INT J EATING DISORD	33	1.0645
GANLEY RM, 1988, INT J EATING DISORD	33	1.0000
BEATTIE HJ, 1988, INT J EATING DISORD	33	1.0000
PHELAN PW, 1987, INT J EATING DISORD	33	0.9706
[truncated: 6,652 more rows]
