# Supplementary material for: 40 years of research on eating disorders in domain-specific journals: Bibliometrics, network analysis, and topic modeling
Source: PLoS One. 2022 Dec 15;17(12):e0278981. doi: 10.1371/journal.pone.0278981 (PMC9754234; doi:10.1371/journal.pone.0278981)
Supplement: S3 File — (CSV) [file pone.0278981.s003.csv]

Node	Cluster	Betweenness	Closeness	PageRank
mitchell je	8	712.741003	0.001831502	0.039051493
crosby rd	8	714.1523373	0.001831502	0.035365104
bulik cm	4	553.068337	0.001818182	0.031418936
treasure j	6	711.4105711	0.001818182	0.029397516
le grange d	8	303.6248943	0.00177305	0.025060444
wonderlich sa	8	60.54062547	0.001715266	0.024675436
crow sj	8	53.80177795	0.001718213	0.023392585
peterson cb	8	2.44346648	0.001683502	0.021832756
kaye wh	4	192.6404987	0.001785714	0.020696693
halmi ka	4	80.31484945	0.001785714	0.01963516
engel sg	8	18.55855212	0.001703578	0.018764384
strober m	4	38.52643943	0.001736111	0.018184143
dalle grave r	1	179	0.001319261	0.017151618
klump kl	4	136.5333973	0.001754386	0.016731098
fernandez-aranda f	6	22.23251886	0.001644737	0.016709666
kaplan as	4	1.711786063	0.001727116	0.016319284
touyz s	3	195.7039233	0.001663894	0.015837254
fichter mm	4	0.2831527	0.001715266	0.01578341
granero r	6	20.41031058	0.001644737	0.015780411
thornton lm	4	28.59442298	0.001733102	0.015013
jimenez-murcia s	6	15.1491492	0.001639344	0.014960001
woodside db	4	0.247758613	0.001715266	0.014946515
calugi s	1	0	0.001179245	0.014223102
brandt h	4	22.33788012	0.00174216	0.014206343
crawford s	4	1.344985319	0.001727116	0.014163842
berrettini wh	4	0.176970438	0.001715266	0.013574548
crow s	4	78.90214361	0.001779359	0.013502147
wilfley de	2	220.9700663	0.001718213	0.012970259
johnson c	4	0.202251929	0.001715266	0.012754819
schmidt u	6	27.86318744	0.001677852	0.012470128
hay p	3	408.948249	0.00170068	0.012326256
sanchez i	6	5.472211261	0.001607717	0.011248602
rotondo a	4	0.121351157	0.001715266	0.011181888
aguera z	6	4.555950101	0.001607717	0.011158431
thomas jj	2	63.03998515	0.001618123	0.011132669
franko dl	2	6.094122669	0.001557632	0.011034779
eddy kt	2	46.29825149	0.001639344	0.010795487
mitchell j	4	101.3967701	0.001745201	0.010643725
favaro a	5	0	0.000110803	0.010416667
santonastaso p	5	0	0.000110803	0.010416667
geller j	7	0	0.000110803	0.010416667
birmingham cl	7	0	0.000110803	0.010416667
tanofsky-kraff m	2	31.41765861	0.001610306	0.00923583
touyz sw	3	9.961048072	0.001461988	0.009160621
goldschmidt ab	8	40.38790897	0.001689189	0.00898837
meyer c	3	26.46056127	0.001639344	0.008659195
lavender jm	8	10.23183292	0.001683502	0.008627792
cao l	8	2.412511603	0.001686341	0.00851668
beumont pjv	3	3.927964679	0.001459854	0.008481436
murray sb	3	93.81491465	0.001652893	0.008276002
madden s	3	16.18570103	0.001650165	0.007995302
lock j	8	15.39298832	0.001626016	0.007634315
yanovski ja	2	0	0.001508296	0.007460332
menchon jm	6	0.024	0.001587302	0.007348668
herzog db	2	0	0.001545595	0.006977988
keel pk	2	146.6707644	0.001760563	0.006949599
riesco n	6	0.430497746	0.001589825	0.006844943
de zwaan m	8	200.1959787	0.001677852	0.006825157
waller g	3	52.70170391	0.001650165	0.006758619
yanovski sz	2	13.78390775	0.001605136	0.006750365
claes l	6	127.1213572	0.001628664	0.006606167
attia e	3	24.16323493	0.001642036	0.006532935
arcelus j	3	61.95355456	0.00170068	0.006512456
carter fa	4	0	0.001564945	0.006292565
joyce pr	4	0	0.001564945	0.006292565
walsh bt	3	40.00361162	0.00170068	0.006224231
agras ws	8	20.3641904	0.001672241	0.006193945
russell j	3	32.18612262	0.001474926	0.00609832
tchanturia k	6	1.73820987	0.001607717	0.006056372
griffiths s	3	2.060809459	0.001642036	0.006051205
micali n	6	35.40137592	0.001675042	0.005986202
accurso ec	8	0.605455447	0.001675042	0.005598276
zipfel s	2	98.83659901	0.001494768	0.005544212
krug i	6	1.26109208	0.001620746	0.005178967
fairburn cg	2	36.31644587	0.001677852	0.005121659
striegel-moore rh	2	14.46809683	0.001560062	0.004675478
wade td	6	35.9498092	0.001644737	0.003883734
gowers s	6	0.24317441	0.001584786	0.003795769
taylor cb	2	0	0.001488095	0.003710173
marcus md	3	7.117241237	0.00166113	0.003427019
eisler i	6	10.53088524	0.001652893	0.003421077
hilbert a	2	14.94419042	0.001515152	0.003266561
couturier j	8	0	0.001547988	0.003237407
paxton sj	3	16.27286275	0.001545595	0.003171249
thompson jk	3	9.127559249	0.0015625	0.003047238
donini lm	1	264	0.001488095	0.002978712
vandereycken w	6	0	0.001420455	0.002845984
steiger h	6	9.635041039	0.001602564	0.002788021
lask b	3	4.267093035	0.001589825	0.00276003
williamson da	2	0	0.001317523	0.002505016
watson hj	4	0	0.001564945	0.002339122
ricca v	1	0	0.001179245	0.002329809
grilo cm	8	0	0.001594896	0.002311323
neumark-sztainer d	8	0.017897092	0.001557632	0.002013871
norring c	4	0	0.001564945	0.001975653
hoek hw	4	0	0.001607717	0.001974865
