# Supplementary material for: 40 years of research on eating disorders in domain-specific journals: Bibliometrics, network analysis, and topic modeling
Source: PLoS One. 2022 Dec 15;17(12):e0278981. doi: 10.1371/journal.pone.0278981 (PMC9754234; doi:10.1371/journal.pone.0278981)
Supplement: S6 File — (CSV) [file pone.0278981.s006.csv]

	Topic 1	Topic 2	Topic 3	Topic 4	Topic 5	Topic 6	Topic 7	Topic 8	Topic 9	Topic 10	Documents
1981	0.02	0	0	0.03	0.11	0.04	0.03	0.01	0.01	0	6
1982	0.15	0.07	0.02	0.21	0.42	0.1	0.11	0.05	0.13	0	19
1983	0.34	0.24	0	0.48	1.24	0.38	0.19	0.12	0.16	0.01	48
1984	0.2	0.05	0	0.18	0.45	0.23	0.05	0.14	0.19	0.01	23
1985	0.45	0.2	0	0.5	0.87	0.33	0.27	0.33	0.34	0	48
1986	1.28	0.36	0.01	1.08	1.15	0.59	0.47	0.62	0.73	0	92
1987	0.82	0.57	0.01	0.73	1.2	0.53	0.25	0.41	0.7	0	81
1988	1.09	0.59	0.04	0.87	1.52	0.41	0.32	0.55	0.64	0.04	95
1989	0.87	0.4	0.01	0.53	1.31	0.54	0.35	0.43	0.52	0.07	72
1990	1.11	0.7	0.02	0.52	1.15	0.14	0.5	0.39	0.55	0.03	77
1991	0.99	0.45	0	0.65	0.96	0.19	0.11	0.62	0.61	0.04	71
1992	1.11	0.78	0.09	1.02	1.75	0.72	0.22	0.95	0.82	0.15	101
1993	2.17	0.87	0.55	0.83	2.14	1.1	0.37	0.68	0.8	0.21	140
1994	1.63	1.11	0.3	1.24	1.64	0.9	0.6	1.08	0.99	0.16	129
1995	2.32	1.6	0.52	1.19	1.82	0.85	0.94	0.88	1.11	0.43	149
1996	2.24	1.77	0.64	1.43	1.84	0.83	0.89	0.79	1.33	0.52	150
1997	1.97	1.57	0.53	1.04	1.98	1	1.03	1.58	1.1	0.57	145
1998	2.81	1.78	0.61	1.69	2.37	1	0.44	1.24	1.59	0.17	177
1999	2.83	1.62	0.97	1.72	1.93	1.01	0.74	1.63	1.09	0.72	184
2000	3.39	2.21	0.52	1.45	1.97	1.27	1.18	0.81	1.36	0.88	199
2001	3.46	1.88	1.03	1.58	2.19	2.03	1.18	1.2	1.62	0.65	213
2002	3.45	2.43	0.67	1.56	2.1	1.54	0.79	0.91	1.3	0.86	206
2003	3.45	1.89	1.36	1.76	2.25	2.2	0.73	1.5	1.3	0.71	223
2004	3.84	2.11	0.9	1.65	2.55	2.26	0.76	1.1	1.26	0.76	222
2005	4.61	2.02	0.77	1.77	2.75	2.64	1.91	1.21	1.73	1.21	268
2006	4	1.95	0.45	1.78	2.27	2.56	1.22	1.09	1.55	0.95	241
2007	4.67	1.36	1.73	1.54	2.41	2.33	1.26	1.48	1.76	1.91	248
2008	4.63	1.53	0.8	1.88	1.94	2.37	1.37	0.78	1.16	1.28	239
2009	3.93	1.3	1.1	2.08	2.11	2.13	1.73	1.19	1.18	1.11	227
2010	4.17	1.4	0.83	2.16	2.27	2.24	0.84	0.92	1.08	1.08	229
2011	4.25	1.34	1.46	2.2	2.27	2.72	0.48	1.59	1.34	1.61	239
2012	5.93	1.33	1.44	1.86	3.13	3.17	1.44	1.71	1.79	1.65	317
2013	5.54	1.76	0.79	2.56	2.91	3.49	1.96	2.08	1.19	1.77	306
2014	6.24	1.83	1.49	2.16	3.11	3.67	2.19	1.88	1.41	1.29	336
2015	6.27	2.23	1.29	2.91	2.88	4.17	2.44	1.66	1.25	1.78	351
2016	5.46	1.96	1.62	2.59	2.72	3.63	1.46	1.49	1.3	1.64	322
2017	7.37	1.96	2.08	2.91	2.8	5.43	2.09	1.86	1.36	1.32	400
2018	7.47	1.98	1.33	3.28	3.28	5.2	1.8	1.63	1.46	1.16	404
2019	11.2	3.78	1.67	5.36	3.92	6.8	3.26	1.88	2.25	1.32	604
2020	5.6	1.34	1.16	2.53	1.65	3.62	1.35	1.46	0.98	0.78	298
											7899
