# Supplementary material for: 40 years of research on eating disorders in domain-specific journals: Bibliometrics, network analysis, and topic modeling
Source: PLoS One. 2022 Dec 15;17(12):e0278981. doi: 10.1371/journal.pone.0278981 (PMC9754234; doi:10.1371/journal.pone.0278981)
Supplement: S7 File — (CSV) [file pone.0278981.s007.csv]

Year	International Journal of Eating Disorders	Eating and Weight Disorders	Journal of Eating Disorders	Eating Disorders	European Eating Disorders Review
1981	6
1982	24
1983	49
1984	23
1985	52
1986	94
1987	84
1988	100
1989	72
1990	80
1991	73
1992	103
1993	115			42	24
1994	92			39	26
1995	99			41	25
1996	101			40	27
1997	102			40	27
1998	110	29		41	29
1999	111	26		34	39
2000	125	31		31	51
2001	128	37		42	45
2002	111	43		38	41
2003	116	55		41	40
2004	107	49		30	56
2005	139	56		43	57
2006	118	53		37	64
2007	132	47		38	57
2008	106	46		40	64
2009	109	47		35	56
2010	106	46		34	59
2011	107	51		35	59
2012	139	48	43	36	99
2013	134	62	112	33	69
2014	122	68	46	32	70
2015	149	66	36	38	70
2016	133	82	56	40	74
2017	175	88	45	35	70
2018	166	103	41	42	66
2019	164	283	14	68	63
2020	109	124	0	27	34
